# Supplementary material for: Economic and budgetary impact evaluation of isavuconazole (Cresemba®) versus voriconazole (Vfend®) for the treatment of patients with possible invasive aspergillosis from the perspective of the Brazilian supplementary health system
Source: PLoS One. 2024 Mar 1;19(3):e0299056. doi: 10.1371/journal.pone.0299056 (PMC10906891; doi:10.1371/journal.pone.0299056)
Supplement: S1 File — (ZIP) [file pone.0299056.s001.zip]

Archive with 4 entries (4 files):
- Supporting information/Brazil _Isavuconazole BIM _DSAfinal.xlsm
- Supporting information/Brazil VFEND_Cresemba CE.xlsm
- Supporting information/Brazil VFEND_Cresemba CE10anos.xlsm
- Supporting information/Brazil VFEND_Cresemba CE3anos.xlsm
