# Supplementary material for: Economic and budgetary impact evaluation of isavuconazole (Cresemba®) versus voriconazole (Vfend®) for the treatment of patients with possible invasive aspergillosis from the perspective of the Brazilian supplementary health system
Source: PLoS One. 2024 Mar 1;19(3):e0299056. doi: 10.1371/journal.pone.0299056 (PMC10906891; doi:10.1371/journal.pone.0299056)
Supplement: S1 File — (ZIP) [file pone.0299056.s001.zip › Supporting information/Brazil _Isavuconazole BIM _DSAfinal.xlsm]

## Sheet: Introduction
																			Abbreviations
																			AE	adverse event
																			BIM	Budget impact model
																			HSE	Health Service Executive
																			IA	invasive aspergillosis
																			ISA	isavuconazole
																			IV	intravenous
																			LOS	length of stay
																			mg	milligrams
																			mg/kg	milligrams per kilogram
																			ml	millilitres
																			SOC	system organ class
																			TEAE	treatment-emergent adverse event
																			VOR	voriconazole
				Legend
					Global inputs
					Local inputs
					Calculated

## Sheet: Executive Summary
				Model settings
				Market share in IA
				AmBisome dose in IA
				AmBisome dose in mucormycosis
				Duration of treatment in IA
				Length of hospital stay in IA
				Assume vial wastage?
				Results
				Invasive Aspergillosis
					Year	Year 1	Year 2	Year 3	Year 4	Year 5
					Total diagnosed patients (n)	1325.19	1370.5	1380.09	1389.75	1399.48
				Mucormycosis
					Year	Year 1	Year 2	Year 3	Year 4	Year 5
					Total diagnosed patients (n)	66.7043	73.0151	73.5262	74.0409	74.5592
				Invasive aspergillosis and mucormycosis
					Year	Year 1	Year 2	Year 3	Year 4	Year 5
					Total diagnosed patients (n)	1391.9	1443.51	1453.62	1463.79	1474.04
					Net Budget Impact - World with isavuconazole	-3.96616e+07	-5.57682e+07	-6.98459e+07	-7.87466e+07	-9.08303e+07	-3.34853e+08

## Sheet: Results
				Results Summary
				Invasive aspergillosis
				Savings with isavuconazole
													Budget Impact by Drug Class: Invasive Aspergillosis								Total costs for world with and without isavuconazole: Invasive Aspergillosis
					Year 1	Year 2	Year 3	Year 4	Year 5	Total
				Net Budget Impact	-2.04872e+07	-3.17814e+07	-4.26719e+07	-4.83419e+07	-5.40892e+07	-1.97372e+08
				Scenario without isavuconazole
					Year 1	Year 2	Year 3	Year 4	Year 5	Total
				Voriconazole	1.94654e+08	2.01309e+08	2.02719e+08	2.04138e+08	2.05567e+08	1.00839e+09
				AmBisome > Posaconazole	0	0	0	0	0	0
				AmBisome > Voriconazole	1.0354e+08	1.0708e+08	1.07829e+08	1.08584e+08	1.09344e+08	5.36377e+08
				Total	2.98194e+08	3.08389e+08	3.10548e+08	3.12722e+08	3.14911e+08	1.54476e+09
				Scenario with isavuconazole
					Year 1	Year 2	Year 3	Year 4	Year 5	Total
				Isavuconazole	3.91517e+07	6.07353e+07	8.15473e+07	9.23829e+07	1.03366e+08	3.77183e+08
				Voriconazole	1.55724e+08	1.40917e+08	1.21631e+08	1.12276e+08	1.02783e+08	6.3333e+08
				AmBisome > Posaconazole	0	0	0	0	0	0
				AmBisome > Voriconazole	8.28319e+07	7.49558e+07	6.46976e+07	5.97213e+07	5.46721e+07	3.36879e+08
				Total	2.77707e+08	2.76608e+08	2.67876e+08	2.6438e+08	2.60822e+08	1.34739e+09
				Mucormycosis
				Savings with isavuconazole
													Budget Impact by Drug Class: Mucormycosis								Total costs for world with and without isavuconazole: Mucormycosis
					Year 1	Year 2	Year 3	Year 4	Year 5	Total
				Net Budget Impact	-1.91744e+07	-2.39868e+07	-2.7174e+07	-3.04047e+07	-3.67411e+07	-1.37481e+08
				World without isavuconazole
					Year 1	Year 2	Year 3	Year 4	Year 5	Total
				Posaconazole	5.08359e+07	5.56454e+07	5.60349e+07	5.64272e+07	5.68221e+07	2.75765e+08
				AmBisome > Posaconazole	1.94016e+07	2.12372e+07	2.13859e+07	2.15356e+07	2.16863e+07	1.05247e+08
				Total	7.02375e+07	7.68826e+07	7.74208e+07	7.79627e+07	7.85085e+07	3.81012e+08
				World with isavuconazole
					Year 1	Year 2	Year 3	Year 4	Year 5	Total
				Isavuconazole	5.40875e+06	6.76625e+06	7.66531e+06	8.57663e+06	1.0364e+07	3.87809e+07
				Posaconazole	3.30433e+07	3.33872e+07	3.08192e+07	2.82136e+07	2.27289e+07	1.48192e+08
				AmBisome > Posaconazole	1.26111e+07	1.27423e+07	1.17622e+07	1.07678e+07	8.67452e+06	5.65579e+07
				Total	5.10631e+07	5.28958e+07	5.02467e+07	4.7558e+07	4.17674e+07	2.43531e+08
					TABLES USED TO CREATE GRAPHS
					Invasive aspergillosis
							Isavuconazole	Voriconazole	AmBisome > Posaconazole	AmBisome > Voriconazole
					Year 1	with	3.91517e+07	1.55724e+08	0	8.28319e+07
						without	0	1.94654e+08	0	1.0354e+08
					Year 2	with	6.07353e+07	1.40917e+08	0	7.49558e+07
						without	0	2.01309e+08	0	1.0708e+08
					Year 3	with	8.15473e+07	1.21631e+08	0	6.46976e+07
						without	0	2.02719e+08	0	1.07829e+08
					Year 4	with	9.23829e+07	1.12276e+08	0	5.97213e+07
						without	0	2.04138e+08	0	1.08584e+08
					Year 5	with	1.03366e+08	1.02783e+08	0	5.46721e+07
						without	0	2.05567e+08	0	1.09344e+08
					Total costs for the world with and without isavuconazole (€)
						World with isavuconazole	World without isavuconazole
					Year 1	2.77707e+08	2.98194e+08
					Year 2	2.76608e+08	3.08389e+08
					Year 3	2.67876e+08	3.10548e+08
					Year 4	2.6438e+08	3.12722e+08
					Year 5	2.60822e+08	3.14911e+08
					Mucormycosis
							Isavuconazole	Posaconazole	AmBisome > Posaconazole
					Year 1	with	5.40875e+06	3.30433e+07	1.26111e+07
						without	0	5.08359e+07	1.94016e+07
					Year 2	with	6.76625e+06	3.33872e+07	1.27423e+07
						without	0	5.56454e+07	2.12372e+07
					Year 3	with	7.66531e+06	3.08192e+07	1.17622e+07
						without	0	5.60349e+07	2.13859e+07
					Year 4	with	8.57663e+06	2.82136e+07	1.07678e+07
						without	0	5.64272e+07	2.15356e+07
					Year 5	with	1.0364e+07	2.27289e+07	8.67452e+06
						without	0	5.68221e+07	2.16863e+07
					Total costs for the world with and without isavuconazole (R$)
						World with isavuconazole	World without isavuconazole
					Year 1	5.10631e+07	7.02375e+07
					Year 2	5.28958e+07	7.68826e+07
					Year 3	5.02467e+07	7.74208e+07
					Year 4	4.7558e+07	7.79627e+07
					Year 5	4.17674e+07	7.85085e+07

## Sheet: Population
				Population Summary
				General population
						2022
					Base year	Year 1	Year 2	Year 3	Year 4	Year 5		Source/Comment
				National population (n)	214828540							IBGE, projeção
				Population growth per year (%)	0.007	214828540	2.16332e+08	2.17847e+08	2.19372e+08	2.20907e+08		Calculated
				Population 18 and over (%)	0.75	161121405	1.62249e+08	1.63385e+08	1.64529e+08	1.6568e+08		Calculated
				Population in private sistem health	0.23	3.70579e+07	3.73173e+07	3.75785e+07	3.78416e+07	3.81065e+07		ANS, dados maio/2022
				Population in use (n)		3.70579e+07	3.73173e+07	3.75785e+07	3.78416e+07	3.81065e+07		Calculated
				Invasive aspergillosis
					Base year	Year 1	Year 2	Year 3	Year 4	Year 5		Source
				Incidence per 100,000	4.47	1656.49	1668.08	1679.76	1691.52	1703.36		Giacomazzi J, Baethgen L, Carneiro LC, et al. The burden of serious human fungal infections in Brazil. Mycoses. 2016;59(3):145-150. doi:10.1111/myc.12427
				IA growth per year (%)	0.027	1656.49	1713.12	1725.11	1737.19	1749.35		Bitar et al, 2014 DOI: 10.3201/eid2007.140087
				Incident IA population (n)		1656.49	1713.12	1725.11	1737.19	1749.35		Calculated
					Base year	Year 1	Year 2	Year 3	Year 4	Year 5		Source
				Diagnosed population (%)	0.8							Assumption
				Total diagnosed patients (n)		1325.19	1370.5	1380.09	1389.75	1399.48		Calculated
				Mucormycosis
					Base year	Year 1	Year 2	Year 3	Year 4	Year 5		Source
				Incidence per 100,000	0.2	74.1158	74.6347	75.1571	75.6832	76.213		Prakash et al , Jfungi 2019, 5,26 Global Epidemiology of Mucormycosis
				Mucor growth per year (%)	0.087	74.1158	81.1279	81.6958	82.2676	82.8435		Bitar et al, 2014 DOI: 10.3201/eid2007.140087
				Incident IM population (n)		74.1158	81.1279	81.6958	82.2676	82.8435		Calculated
					Base year	Year 1	Year 2	Year 3	Year 4	Year 5		Source
				Diagnosed population (%)	0.9							Assumption
				Total diagnosed patients (n)		66.7043	73.0151	73.5262	74.0409	74.5592		Calculated
				Population in Ireland (as of April, 2015)
				Age group	Persons (n)	Proportion	Source	Link
				18 years and over	8657240	0.834447	INE	https://www.ine.pt/xportal/xmain?xpid=INE&xpgid=ine_indicadores&userLoadSave=Load&userTableOrder=8100&tipoSeleccao=0&contexto=pq&selTab=tab1&submitLoad=true
				All years	10374822	1	INE	https://www.ine.pt/xportal/xmain?xpid=INE&xpgid=ine_indicadores&indOcorrCod=0008272&contexto=pi&selTab=tab0
				Condition	Cases (n)	Proportion	Rate	Source
				IA	445	2.07142e-06	0.0207142	Dorgan et al, 2015 (Table 1)
				Mucor	13	6.05134e-08	0.000605134	Dorgan et al, 2015 (Table 1)

## Sheet: Market Share
				Market Share Summary
				Market Share Summary
				Invasive Aspergillus	In use	Source:					Distribution in IA:	Base Case	Scenario 1	Scenario 2
				Voriconazole	0.75	0						0.75	0.85	0.6
				AmBisome > Posaconazole	0	0						0	0	0
				AmBisome > Voriconazole	0.25	0						0.25	0.15	0.4
												1	1	1
				Mucormycosis		Source:					Source:
				Ambisome > Posaconazole	0.1	Assumption
				Ambisome	0.9	Assumption
											Comment:	See rows 63 to 77 for derivation
				Patient on Treatment: Invasive aspergillosis
				World without isavuconazole
				MARKET SHARE	Year 1	Year 2	Year 3	Year 4	Year 5		PATIENTS ON TREATMENT (n)	Year 1	Year 2	Year 3	Year 4	Year 5
				Voriconazole	0.75	0.75	0.75	0.75	0.75		Voriconazole	993.893	1027.87	1035.07	1042.31	1049.61
				AmBisome > Posaconazole	0	0	0	0	0		AmBisome > Posaconazole	0	0	0	0	0
				AmBisome > Voriconazole	0.25	0.25	0.25	0.25	0.25		AmBisome > Voriconazole	331.298	342.625	345.023	347.438	349.87
				Check	1	1	1	1	1		Check	TRUE	TRUE	TRUE	TRUE	TRUE
				World with isavuconazole
				MARKET SHARE	Year 1	Year 2	Year 3	Year 4	Year 5		PATIENTS ON TREATMENT (n)	Year 1	Year 2	Year 3	Year 4	Year 5
				Isavuconazole	0.2	0.3	0.4	0.45	0.5		Isavuconazole	265.038	411.149	552.037	625.389	699.74
				Voriconazole	0.6	0.525	0.45	0.4125	0.375		Voriconazole	795.115	719.512	621.041	573.273	524.805
				AmBisome > Posaconazole	0	0	0	0	0		AmBisome > Posaconazole	0	0	0	0	0
				AmBisome > Voriconazole	0.2	0.175	0.15	0.1375	0.125		AmBisome > Voriconazole	265.038	239.837	207.014	191.091	174.935
				Check	1	1	1	1	1		Check	TRUE	TRUE	TRUE	TRUE	TRUE
				Patient on Treatment:Mucormycosis
				World without isavuconazole
				MARKET SHARE	Year 1	Year 2	Year 3	Year 4	Year 5		PATIENTS ON TREATMENT (n)	Year 1	Year 2	Year 3	Year 4	Year 5
				Posaconazole	0.9	0.9	0.9	0.9	0.9		Posaconazole	60.0338	65.7136	66.1736	66.6368	67.1032
				AmBisome > Posaconazole	0.1	0.1	0.1	0.1	0.1		AmBisome > Posaconazole	6.67043	7.30151	7.35262	7.40409	7.45592
				Check	1	1	1	1	1		Check	TRUE	TRUE	TRUE	TRUE	TRUE
				World with isavuconazole
				MARKET SHARE	Year 1	Year 2	Year 3	Year 4	Year 5		PATIENTS ON TREATMENT (n)	Year 1	Year 2	Year 3	Year 4	Year 5
				Isavuconazole	0.35	0.4	0.45	0.5	0.6		Isavuconazole	23.3465	29.206	33.0868	37.0204	44.7355
				Posaconazole	0.585	0.54	0.495	0.45	0.36		Posaconazole	39.022	39.4281	36.3955	33.3184	26.8413
				AmBisome > Posaconazole	0.065	0.06	0.055	0.05	0.04		AmBisome > Posaconazole	4.33578	4.38091	4.04394	3.70204	2.98237
				Check	1	1	1	1	1		Check	TRUE	TRUE	TRUE	TRUE	TRUE
				Base Case: Invasive Aspergillus Market Share
				Product	Vials (n)	Vials per patient	Patients (n)	Market Share	Source
				AmBisome (Invasive aspergillosis)	62.7204	62.7204	563.556	0.615424	Vials per patient is used to derive the number of patients based on the MIDAS sales data. This is the used to calculate the market share
				Voriconzole (Day 1)	4.32554	24.7998	352.164	0.384576
				Voriconzole (Day 2 onwards)	20.4742
				TOTAL			915.72	1
				Scenario 2: Irish hospital sales data
				Product	Pack	Pack size	Units (2014)	Market Share	Source
				AmBisome	50mg vial	1	35346.5	0.80187	IMS: MIDAS sales data, derived from hospital units 2014
				Voriconazole	200mg vial	1	8733.58	0.19813
				TOTAL			44080	1

## Sheet: Costs
				Cost Summary
				Cost Summary
				Invasive aspergillus
				Treatment	Isavuconazole	Voriconazole	AmBisome > Posaconazole	AmBisome > Voriconazole	Weighted average of comparators
				Drug acquisition costs	43125	85466.9	167711	200979	114345
				Administration costs	1344.28	1977.54	2147.88	2147.88	2020.12
				Monitoring costs	396.792	990.297	990.297	990.297	990.297
				Hospitalisation costs	102678	107094	0	102678	105990
				Adverse event costs	176.76	321.443	5732.64	5732.64	1674.24
				Total Costs	147721	195850	176582	312528	225020
				Mucormycosis
				Treatment	Isavuconazole	Ambisome > Posaconazole	Posaconazole	Weighted average of comparators
				Drug acquisition costs	121019	2.74582e+06	0	274582
				Administration costs	2888.53	4029.14	22071.4	20267.1
				Monitoring costs	1046.09	2868	2011.01	2096.71
				Hospitalisation costs	106542	150153	822528	755290
				Adverse event costs	176.76	5732.64	176.76	732.348
				Total Costs	231673	2.9086e+06	846787	1.05297e+06
				Drug Acquisition Costs
						Source/Comment
				Patient Weight	71.41	Mean weight SECURE ITT population in Europe
				Treatment	Strength & Form	Regimen	Dosing frequency per day	Pack Price (€)	Pack size	Cost per unit (€)	Dose per day	Units per day	Source/Comment													Treatment	Strength & Form	Regimen	Dosing frequency per day	Pack price (€)	Pack size	Cost per unit (€)	Dose per day	Units per day	Source/Comment
				Isavuconazole																						AmBisome	50	3	1	1904.6	10	190.46	214.23	4.81709	MIMS Ireland (September, 2015); Dosing based on SPC
				Intravenous (Day 1 & 2)	200	200	3	1734.77	1	1734.77	600	3	Data on file; Dosing based on SPC														50	4	1	1904.6	10	190.46	285.64	6.25245	MIMS Ireland (September, 2015); Dosing based on SPC
				Intravenous (Day 3 onwards)	200	200	1	1734.77	1	1734.77	200	1	Data on file; Dosing based on SPC														50	5	1	1904.6	10	190.46	357.05	7.67497	MIMS Ireland (September, 2015); Dosing based on SPC
				Oral (Day 1 & 2)	100	200	3	4571.83	14	326.559	600	6	Data on file; Dosing based on SPC														50	10	1	1904.6	10	190.46	714.1	14.8311	MIMS Ireland (September, 2015); Dosing based on SPC
				Oral (Day 3 onwards)	100	200	1	4571.83	14	326.559	200	2	Data on file; Dosing based on SPC
				Voriconazole
				Intravenous (Day 1)	200	6	2	1688.21	1	1688.21	856.92	5.33969	Data on file; Price obtained from IMS Hospital Consumption Data Panel; Dosing based on SPC
				Intravenous (Day 2 onwards)	200	4	2	1688.21	1	1688.21	571.28	3.88981	Data on file; Price obtained from IMS Hospital Consumption Data Panel; Dosing based on SPC
				Oral (Day 1)	200	400	2	6951.54	14	496.539	800	4	Data on file; Price obtained from IMS Hospital Consumption Data Panel; Dosing based on SPC
				Oral (Day 2 onwards)	200	200	2	6951.54	14	496.539	400	2	Data on file; Price obtained from IMS Hospital Consumption Data Panel; Dosing based on SPC
				AmBisome
				Intravenous (Invasive aspergillosis)	50	3	1	24011	10	2401.1	214.23	4.81709	Data on file; Price obtained from IMS Hospital Consumption Data Panel; Dosing based on SPC
				Intravenous (Mucormycosis)	50	5	1	24011	10	2401.1	357.05	7.67497	Data on file; Price obtained from IMS Hospital Consumption Data Panel; Dosing based on SPC
				Posaconazole
				Intravenous (Day 1)	300	300	2	-	-	0	600	2	Data on file; Price obtained from IMS Hospital Consumption Data Panel; Dosing based on SPC
				Intravenous (Day 2 onwards)	300	300	1	-	-	0	300	1	Data on file; Price obtained from IMS Hospital Consumption Data Panel; Dosing based on SPC
				Oral (Day 1)	100	300	2	0	14	0	600	6	Data on file; Price obtained from IMS Hospital Consumption Data Panel; Dosing based on SPC
				Oral (Day 2 onwards)	100	300	1	0	14	0	300	3	Data on file; Price obtained from IMS Hospital Consumption Data Panel; Dosing based on SPC
				Drug Acquisition Cost per Course- Invasive aspergillosis
				Proportion of patients starting on IV therapy	0.75	Assumption
				Treatment	Days of therapy (n)	Units per course (n)	Cost per course (€)	Source/Comment
				Isavuconazole (IV to oral)											Treatment duration (days)	Isavuconazole		Voriconazole		Source
				Intravenous (Day 1 &2)	2	6		Loading dose: 2 days								IV	Oral	IV	Oral
				Intravenous (Day 3 onwards)	6.1	6.1		SECURE trial (Table 22); Number of days IV therapy less 2 days loading dose							Observed values	8.1	38.9	8.9	37.6	SECURE trial (Table 22)
				Total intravenous	8.1	12.1	15743	Cost adjusted for proportion of patients starting on IV therapy							Assume ISA values for ISA and VORI	8.1	38.9	8.1	38.9	SECURE trial (Table 22)
				Oral	38.9	77.8	19054.7	SECURE trial (Table 22); Number of days of therapy less number of days IV therapy
				TOTAL	47		34797.8	Cost adjusted for proportion of patients starting on IV therapy
				Isavuconazole (Oral therapy only)
				Oral (Day 1 & 2)	2	12		Loading dose: 2 days
				Oral (Day 3 onwards)	45	90		SECURE trial (Table 22); Total number of days of therapy oral therapy less 2 days loading dose
				TOTAL	47	102	8327.26	Cost adjusted for proportion of patients starting on oral therapy
				Isavuconazole
				Total cost per course	47		43125
				Voriconazole (IV to oral)
				Intravenous (Day 1)	1	5.33969		Loading dose: 1 day
				Intravenous (Day 2 onwards)	7.9	30.7295		SECURE trial (Table 22); Number of days IV therapy less 1 day loading dose
				Total intravenous	8.9	36.0692	45669.3	Cost adjusted for proportion of patients starting on IV therapy
				Oral	37.6	75.2	28004.8	SECURE trial (Table 22); Number of days of therapy less number of days IV therapy
				TOTAL	46.5		73674.1	Cost adjusted for proportion of patients starting on IV therapy
				Voriconazole (Oral therapy only)
				Oral (Day 1)	1	4		Loading dose: 1 day
				Oral (Day 2 onwards)	45.5	91		SECURE trial (Table 22); Total number of days of therapy oral therapy less 1 day loading dose
				TOTAL	46.5	95	11792.8	Cost adjusted for proportion of patients starting on oral therapy
				Voriconazole
				Total cost per course	46.5		85466.9
				AmBisome > Posaconazole
				Intravenous (AmBisome)	14.5	69.8478	167711	Median duration of treatment with AmBisome. Range 2-149 days. (Leenders et al 1998)
				Oral (posaconazole)(Day 1)	1	6	0	Remainder of days to allign with duration of treatment in SECURE trial
				Oral (posaconazole)(Day 2 onwards)	31.5	94.5	0
				TOTAL	47		167711	Patients will always start on IV therapy
				AmBisome > Voriconazole
				Intravenous (AmBisome)	14.5	69.8478	167711	Median duration of treatment with AmBisome. Range 2-149 days. (Leenders et al 1998)
				Oral (voriconazole)(Day 1)	1	4	1986.15	Remainder of days to allign with duration of treatment in SECURE trial
				Oral (voriconazole)(Day 2 onwards)	31.5	63	31281.9
				TOTAL	47		200979	Patients will always start on IV therapy
				Drug Acquisition Cost per Course-Mucormycosis
				Proportion of patients starting on IV therapy	1	Assumption
				Treatment	Days of therapy (n)	Units per course (n)	Cost per course (€)	Source/Comment
				Isavuconazole (IV to oral)
				Intravenous (Day 1 &2)	2	6		Loading dose: 2 days
				Intravenous (Day 3 onwards)	13.5	13.5		VITAL trial (Table 27); Number of days IV therapy less 2 days loading dose
				Total intravenous	15.5	19.5	33828	VITAL trial (Table 27); Mean duration of IV therapy; Cost adjusted for proportion of patients starting on IV therapy
				Oral	133.5	267	87191.3	VITAL trial; Total number of days of therapy less number of days IV therapy; Cost adjusted for proportion of patients starting on IV therapy
				TOTAL	149		121019	VITAL trial (Table 27); Total duration of therapy in the primary therapy group
				Isavuconazole (Oral therapy only)
				Oral (Day 1 & 2)	2	12		Loading dose: 2 days
				Oral (Day 3 onwards)	147	294		VITAL trial; Total number of days therapy less 2 days loading dose
				TOTAL	149	306	0	VITAL trial (Table 27); Total duration of therapy in the primary therapy group; Cost adjusted for proportion of patients starting on oral therapy
				Isavuconazole
				Total cost per course	149		121019
				AmBisome > Posaconazole
				Intravenous (AmBisome)	149	1143.57	2.74582e+06	Fungiscope registry
				Oral (posaconazole)(Day 1)	0	0	0	Loading dose: 1 day
				Oral (posaconazole)(Day 2 onwards)	0	0	0	Assumed to be equivalent to isavuconazole
				TOTAL	149		2.74582e+06	Assumed to be equivalent to isavunconazole; patients will always start on IV therapy
				Posaconazole (IV to oral)
				Intravenous (Day 1)	0	0		Loading dose: 1 day
				Intravenous (Day 2 onwards)	0	0		Duration of IV therapy assumed equivalent to ISA
				Total intravenous	0	0	0	Duration of IV therapy assumed equivalent to ISA; Cost adjusted for proportion of patients starting on IV therapy
				Oral	149	447	0	Total number of days of therapy less number of days IV therapy; Cost adjusted for proportion of patients starting on IV therapy
				TOTAL	149		0	Assumed to be equivalent to isavuconazole
				Posaconazole (Oral therapy only)
				Oral (Day 1)	1	6		Loading dose: 1 day
				Oral (Day 2 onwards)	148	444		Assumed to be equivalent to isavuconazole
				TOTAL	149	450	0	Assumed to be equivalent to isavuconazole; Cost adjusted for proportion of patients starting on oral therapy
				Posaconazole
				Total cost per course	149		0
				Administration costs
				Cost per administration	148.13	Ministry of Health, Ordinance nr. 234/2015, 7 August. Code 99350
				Invasive Aspergillus
				Treatment	Administrations per day (n)	Days of IV therapy (n)	Administration cost (€)	Source/Comment
				Isavuconazole
				Intravenous (Day 1-2)	3	2	666.585	SECURE trial; 2 days loading dose. Cost calculated based on the proportion of patients assuemd to start on IV therapy for this indication
				Intravenous (Day 3 onwards)	1	6.1	677.695	SECURE trial (Table 22); based on 8.5 days IV therapy less 2 days loading dose. Cost calculated based on the proportion of patients assuemd to start on IV therapy for this indication
				TOTAL		8.1	1344.28
				Voriconazole
				Intravenous (Day 1)	2	1	222.195	SECURE trial; 1 day loading dose. Cost calculated based on the proportion of patients assuemd to start on IV therapy for this indication
				Intravenous (Day 2 onwards)	2	7.9	1755.34	SECURE trial (Table 22); based on 8.5 days IV therapy less 1 day loading dose. Cost calculated based on the proportion of patients assuemd to start on IV therapy for this indication
				TOTAL		8.9	1977.54
				AmBisome
				Intravenous	1	14.5	2147.88	Median duration of treatment with AmBisome. Range 2-149 days. (Leenders et al 1998). Cost calculated based on the proportion of patients assuemd to start on IV therapy, i.e. 100% of patients treated with AmBisome
				TOTAL		14.5	2147.88
				Mucormycosis
				Treatment	Administrations per day (n)	Days of therapy (n)	Administration cost (€)	Source/Comment
				Isavuconazole
				Intravenous (Day 1 &2)	3	2	888.78	VITAL trial; based on 15.5 days IV therapy. Cost calculated based on the proportion of patients assuemd to start on IV therapy for this indication
				Intravenous (Day 3 onwards)	1	13.5	1999.75	VITAL trial; based on 15.5 days IV therapy. Cost calculated based on the proportion of patients assuemd to start on IV therapy for this indication
				TOTAL		15.5	2888.53
				AmBisome
				Intravenous	1	27.2	4029.14	Fungiscope registry. Cost calculated based on the proportion of patients assuemd to start on IV therapy, i.e. 100% of patients treated with AmBisome
				TOTAL		27.2	4029.14
				AmBisome
				Intravenous (Day 1)	0	0	0	Loading dose: 1 day
				Intravenous (Day 2 onwards)	1	149	22071.4	Assumed equivalent to ISA. Cost calculated based on the proportion of patients assumed to start on IV therapy for this indication
				TOTAL		149	22071.4
				Monitoring costs
				Item	Price (€)	Source/Comment
				Serum creatinine	17.72	Ministry of Health, Ordinance nr. 234/2015, 7 August. Codes 21620, 21623. Based on KOL opinion
				Urinalysis	20.71	Ministry of Health, Ordinance nr. 234/2015, 7 August. Codes 22954, 22957. Based on KOL opinion
				Liver Function Test	90.18	Ministry of Health, Ordinance nr. 234/2015, 7 August. Codes 21217, 21220, 22035, 21344, 21340, 21665, 21935. Based on KOL opinion
				Therapeutic Drug Monitoring	81.89
				Invasive Aspergillus
				Tests per course of treatment	Isavuconazole	Voriconazole	AmBisome > Posaconazole	AmBisome > Voriconazole	Source/Comment
				Serum creatinine	0	7.7	7.7	7.7	Number of lab tests sourced from SPC
				Urinalysis	0	7.7	7.7	7.7	Number of lab tests sourced from SPC
				Liver Function Test	4.4	7.7	7.7	7.7	Number of lab tests sourced from SPC
				Therapeutic Drug Monitoring	0	0	0	0	Number of lab tests sourced from SPC
				Total Cost per Course of treatment	396.792	990.297	990.297	990.297
				Invasive Mucormycosis
				Tests per course of treatment	Isavuconazole	AmBisome > Posaconazole	Posaconazole	Source/Comment
				Serum creatinine	0	22.3	0	Number of lab tests sourced from SPC
				Urinalysis	0	22.3	0	Number of lab tests sourced from SPC
				Liver Function Test	11.6	22.3	22.3	Number of lab tests sourced from SPC
				Therapeutic Drug Monitoring	0	0	0	Number of lab tests sourced from SPC
				Total Cost per Course of treatment	1046.09	2868	2011.01
				Hospitalisation costs
						Comment
				Cost per diem	5520.32	UNIDAS 2022	Pesquisa UNIDAS – UNIDAS AUTOGESTÃO EM SAÚDE (11) 3289-0855
				Invasive Aspergillus
				Mean days, initial stay	Days	Calculated Cost	Comment
				Isavuconazole	18.6	102678	SECURE clinical study report (Table 75)					Length of hospital stay (days)	ISA	VORI	Source
				Voriconazole	19.4	107094	SECURE clinical study report (Table 75)					Observed values	18.6	19.4	SECURE clinical study report (Table 75)
				AmBisome > Posaconazole	0	0	Assumed: Average of LOS of all patients in SECURE study (Table 75)					Assume ISA values for ISA and VORI	18.6	18.6	SECURE clinical study report (Table 75)
				AmBisome > Voriconazole	18.6	102678	Assumed: Average of LOS of all patients in SECURE study (Table 75)
				Mucormycosis
				Mean days, initial stay	Days	Calculated Cost	Comment
				Isavuconazole	19.3	106542	VITAL clinical study report (Table 80)
				AmBisome > Posaconazole	27.2	150153	Assumed: Duration the same as the mean days of IV therapy
				Ambisome	149	822528	Assumed: Duration the same as isavuconazole
				Adverse event costs
				System organ class	Adverse event	Cost per event		Source
				CARDIAC DISORDERS	Cardiac Arrest	1120.24	Ministry of Health, Ordinance nr. 234/2015, 7 August. Code 196, severity level 3. Based on KOL opinion
					Tachycardia	1120.24	Ministry of Health, Ordinance nr. 234/2015, 7 August. Code 201, severity level 2. Based on KOL opinion
				HEPATOBILIARY DISORDERS	Hyperbilirubinemia	1617.59	Ministry of Health, Ordinance nr. 234/2015, 7 August. Code 283, severity level 2. Based on KOL opinion
					Abnormal hepatic function	249.14	Ministry of Health, Ordinance nr. 234/2015, 7 August. Code 283, severity level 1. Based on KOL opinion
					Jaundice	621.64	Ministry of Health, Ordinance nr. 234/2015, 7 August. Code 283, severity level 2. Based on KOL opinion
					Cholestasis	291.28	Ministry of Health, Ordinance nr. 234/2015, 7 August. Code 284, severity level 2. Based on KOL opinion
				System organ class	Adverse event	All events (n)	Moderate events (n)	Severe events (n)	Source
				CARDIAC DISORDERS	Cardiac Arrest	7	0	7	SECURE clinical study report. Table 12.6.1.3
					Tachycardia	17	15	2	SECURE clinical study report. Table 12.6.1.3
					AVERAGE COST	1120.24
				HEPATOBILIARY DISORDERS	Hyperbilirubinemia	12	3	9	SECURE clinical study report. Table 12.6.1.3
					Abnormal hepatic function	10	6	4	SECURE clinical study report. Table 12.6.1.3
					Jaundice	5	4	1	SECURE clinical study report. Table 12.6.1.3
					Cholestasis	5	5	0	SECURE clinical study report. Table 12.6.1.3
					AVERAGE COST	827.096
				Isavuconazole
				Isavuconazole patients (n)	257
					All events	Incidence of AEs	Moderate	Severe	Cost
				Cardiac disorders	28	0.108949	15	13	122.049
				Hepatobiliary disorders	17	0.0661479	12	5	54.7106
						TOTAL COST AEs ISAVUCONAZOLE	176.76
				Voriconazole
				Voriconazole patients (n)	259
					All Events	Incidence of AEs	Moderate	Severe	Cost
				Cardiac disorders	47	0.181467	28	19	203.287
				Hepatobiliary disorders	37	0.142857	22	15	118.157
						TOTAL COST AEs VORICONAZOLE	321.443
				AmBisome
						Incidence	Comment	Source	Link
					Incidence of nephrotoxicity in patients treated with AmBisome	0.115385		Walsh et al, 2004
					Cost of hospitalisation (per diem)	5520.32
					Incremental duration of stay	9		Bruynesteyn et al., 2007
					TOTAL COST	5732.64

## Sheet: AE Costs (Option 1)
																	Inputs
			Adverse Event Costs
				SOC	TEAE's	Drug treatment	Monitoring	Additional LOS (Severe)	Cost of moderate AE	Cost of severe AE
				Eye	Conjunctivitis	1.78		756	1.78	757.78
					Photophobia	0		705.6	0	705.6
					Visual acuity reduced (Blurred vision)	0		756	0	756
				Skin	Erythema	10.4		705.6	10.4	716
					Drug eruption (Pruritis)	1.07		705.6	1.07	706.67
					Rash	1.07		705.6	1.07	706.67
				Hepatic	Hepatic function abnormal	0	31.38	674.1	31.38	705.48
					Hepatitis	0	31.38	674.1	31.38	705.48
					Hyperbilirubinaemia	0	31.38	674.1	31.38	705.48
					Jaundice	0	31.38	674.1	31.38	705.48
								Isavuconazole n =		257	Voriconazole n =		259
				SOC	Cost of moderate AE	Cost of severe AE	Severity (exl. Mild)	Patients with TEAE	Incedence	Calculated Cost	Patients with TEAE	Incedence	Calculated Cost	Difference (ISA-VOR)
														(Iva-Vor)
				Skin	4.18	709.78	Moderate	26	0.101167	0.422879	37	0.142857	0.597143	-0.174263
							Severe	3	0.0116732	8.28537	4	0.015444	10.9619	-2.67648
				Eye	0.593333	739.793	Moderate	11	0.0428016	0.0253956	14	0.0540541	0.0320721	-0.00667648
							Severe	2	0.0077821	5.75715	1	0.003861	2.85634	2.9008
				Hepatic	31.38	705.48	Moderate	12	0.0466926	1.46521	16	0.0617761	1.93853	-0.473319
							Severe	5	0.0194553	13.7253	12	0.046332	32.6863	-18.961
										29.6813			49.0723	-19.391

## Sheet: AE Costs (Option 2)
																	Inputs
			Adverse Event Costs
				TEAE's	Drug treatment	Monitoring	Additional LOS (Severe)	Cost of moderate AE	Cost of severe AE
				Pyrexia	5		642.6	5	647.6
				Constipation	8.87		677.25	8.87	686.12
				Hypomagnesaemia	2.99	5.1	623.7	8.09	631.79
				Thrombocytopenia	0	5.1	743.4	5.1	748.5
				Visual impairment	0		756	0	756
								Isavuconazole n =		257	Voriconazole n =		259
					Cost of moderate AE	Cost of severe AE	Severity (exl. Mild)	Patients with TEAE	Incedence	Calculated Cost	Patients with TEAE	Incedence	Calculated Cost	Difference (ISA-VOR)
														(Iva-Vor)
				Pyrexia	5	647.6	Moderate	24	0.0933852	0.466926	36	0.138996	0.694981	-0.228055
							Severe	8	0.0311284	20.1588	10	0.03861	25.0039	-4.84511
				Constipation	8.87	686.12	Moderate	9	0.0350195	0.310623	12	0.046332	0.410965	-0.100343
							Severe	2	0.0077821	5.33946	1	0.003861	2.64911	2.69034
				Hypomagnesaemia	8.09	631.79	Moderate	1	0.00389105	0.0314786	6	0.023166	0.187413	-0.155935
							Severe	0	0	0	0	0	0	0
				Thrombocytopenia	5.1	748.5	Moderate	4	0.0155642	0.0793774	7	0.027027	0.137838	-0.0584604
							Severe	6	0.0233463	17.4747	11	0.042471	31.7896	-14.3149
				Visual impairment	0	756	Moderate	1	0.00389105	0	4	0.015444	0	0
							Severe	0	0	0	0	0	0	0
										43.8613			60.8737	-17.0124

## Sheet: AE Cost Calculations
Adverse Events - System Organ Class - Detailed Calculations
Eye disorders
	Isavuconazole		Voriconazole			Reference
n	257		259
Mild	26	0.101167	54	0.208494		CSR, Table 12.6.1.3, page 10. (Page 1,115 overall)
Moderate	11	0.0428016	14	0.0540541
Severe	2	0.0077821	1	0.003861
Total	39	0.151751	69	0.266409
Adverse event	Treatment	Unit Cost	Cost of course of drug treatment / per diem cost of hospitalisation			Reference	Notes
Eye disorders (Mild or moderate)	Chloramphenicol eye drops 0.5%. Apply one drop at least every 2 hours, continue for 48 hours post healing	10ml = 1.78	1.78	1.78		BNF 69	Assume bacterial conjunctivitis. Assume standard course treatment of 5 days + 48 hours post resolution of infection
Eye disorders (Severe)	Hospitalisation: excess bed day tariff		240	240		HRG code: BZ24A / BZ24C	Non-surgical opthamology excess bed tariff
	Hospitalisation (days)		3.15	3.15			Assumption
	Total cost			756			Calculation
Overall Costs	Isavuconazole		Voriconazole
	0.256265		0.467336
	5.88327		2.91892
Total	6.13953		3.38625
Skin disorders
	Isavuconazole		Voriconazole			Reference
n	257		259
Mild	57	0.22179	69	0.266409		CSR, Table 12.6.1.3, page 108. (Page 1,214 overall)
Moderate	26	0.101167	37	0.142857
Severe	3	0.0116732	4	0.015444
Total	86	0.33463	110	0.42471
Adverse event	Treatment	Unit Cost	Cost of course of drug treatment / per diem cost of hospitalisation			Reference	Notes
Skin disorders (Mild or moderate)	Betamethasone valerate 0.1%, apply OD for 2 weeks	Betamethasone valerate 0.1%, cream 100g =10.40	10.4	10.4		BNF 69	Depends on size of affected area e.g. both arms require 60g for a 2 course treatment, both legs require 100g. Assume just both legs for now
Skin disorders (Severe)	Hospitalisation: excess bed day tariff		224	224		HRG code: JD05A-C / JD06A-B	Minor skin disorders category 1 or 2 excess bed tariff
	Hospitalisation (days)		3.15	3.15			Assumption
	Total cost			705.6			Calculation
Overall Costs	Isavuconazole		Voriconazole
	3.35875		4.25637
	8.23658		10.8973
Total	11.5953		15.1537
Hepatobiliary disorders
	Isavuconazole		Voriconazole			Reference
n	257		259
Mild	6	0.0233463	14	0.0540541		CSR, Table 12.6.1.3, page 32. (Page 1,137 overall)
Moderate	12	0.0466926	16	0.0617761
Severe	5	0.0194553	12	0.046332
Total	23	0.0894942	69	0.266409
Adverse event	Treatment	Unit Cost	Cost of course of drug treatment / per diem cost of hospitalisation			Reference	Notes
Hepatobiliary disorders (Mild or moderate)	None		0	0			No drug treatment. Cease causative agent. http://www.derbyhospitals.nhs.uk/easysiteweb/getresource.axd?assetid=12772
Hepatobiliary disorders (Severe)	Hospitalisation: excess bed day tariff		224	224		HRG code: JD05A-C / JD06A-B	Non-surgical opthamology excess bed tariff
	Hospitalisation (days)		3.15	3.15			Assumption
	Total cost			705.6			Calculation
Overall Costs	Isavuconazole		Voriconazole
	0		0
	13.7276		32.6919
Total	13.7276		32.6919
Adverse Events - Preferred Term - Detailed Calculations
Pyrexia
	Isavuconazole		Voriconazole			Reference
n	257		259
Mild	25	0.0972763	32	0.123552		CSR, Table 12.6.1.3
Moderate	24	0.0933852	36	0.138996
Severe	8	0.0311284	10	0.03861
Total	57	0.22179	78	0.301158
Adverse event	Treatment	Unit Cost	Cost of course of drug treatment / per diem cost of hospitalisation			Reference	Notes
Pyrexia (Mild or moderate)	Pergalfan 1g QDS	100mg vial of 10mg/ml = 1.25	5	5		BNF 69
Pyrexia (Severe)	Hospitalisation: excess bed day tariff		204	204		HRG code: WA05Q/R	Pyrexia of unknown origin
	Hospitalisation (days)		3.15	3.15			Assumption
	Total cost			642.6			Calculation
Overall Costs	Isavuconazole		Voriconazole
	0.953307		1.31274
	20.0031		24.8108
Total	20.9564		26.1236
Constipation
	Isavuconazole		Voriconazole			Reference
n	257		259
Mild	25	0.0972763	41	0.158301		CSR, Table 12.6.1.3
Moderate	9	0.0350195	12	0.046332
Severe	2	0.0077821	1	0.003861
Total	36	0.140078	54	0.208494
Adverse event	Treatment	Unit Cost	Cost of course of drug treatment / per diem cost of hospitalisation			Reference	Notes
Constipation (Mild or moderate)	macrogol ‘3350’ (polyethylene glycol ‘3350’) 1–3 sachets daily in divided doses usually for up to 2 weeks; maintenance, 1–2 sachets daily	30-sachet pack = £8.87	8.87	8.87		BNF 69
Constipation (Severe)	Hospitalisation: excess bed day tariff		215	215		HRG code: FZ45A-C	Non-malignant large intestinal disorders
	Hospitalisation (days)		3.15	3.15			Assumption
	Total cost			677.25			Calculation
Overall Costs	Isavuconazole		Voriconazole
	1.17346		1.8151
	5.27043		2.61486
Total	6.44389		4.42996
Hypomagnesaemia
	Isavuconazole		Voriconazole			Reference
n	257		259
Mild	13	0.0505837	21	0.0810811		CSR, Table 12.6.1.3
Moderate	1	0.00389105	6	0.023166
Severe	0	0	0	0
Total	14	0.0544747	27	0.104247
Adverse event	Treatment	Unit Cost	Cost of course of drug treatment / per diem cost of hospitalisation			Reference	Notes
Hypomagnesaemia (Mild or moderate)	Mucogel 10-20 mls QDS	500 mL = £2.99	2.99	2.99		BNF 69
Hypomagnesaemia (Severe)	Hospitalisation: excess bed day tariff		198	198		HRG code: KC05D-F	Fluid and electrolyte disorders 69 years and under
	Hospitalisation (days)		3.15	3.15			Assumption
	Total cost			623.7			Calculation
Overall Costs	Isavuconazole		Voriconazole
	0.162879		0.311699
	0		0
Total	0.162879		0.311699
Thrombocytopenia
	Isavuconazole		Voriconazole			Reference
n	257		259
Mild	1	0.00389105	7	0.027027		CSR, Table 12.6.1.3
Moderate	4	0.0155642	7	0.027027
Severe	6	0.0233463	11	0.042471
Total	11	0.0428016	25	0.0965251
Adverse event	Treatment	Unit Cost	Cost of course of drug treatment / per diem cost of hospitalisation			Reference	Notes
Thrombocytopenia (Mild or moderate)	Discontinue causative agent		0	0		BNF 69
Thrombocytopenia (Severe)	Hospitalisation: excess bed day tariff		236	236		HRG code: SA12D / SA12F	Thrombocytopenia
	Hospitalisation (days)		3.15	3.15			Assumption
	Total cost			743.4			Calculation
Overall Costs	Isavuconazole		Voriconazole
	0		0
	17.3556		31.573
Total	17.3556		31.573
Visual impairment
	Isavuconazole		Voriconazole			Reference
n	257		259
Mild	3	0.0116732	15	0.0579151		CSR, Table 12.6.1.3
Moderate	1	0.00389105	4	0.015444
Severe	0	0	0	0
Total	4	0.0155642	19	0.0733591
Adverse event	Treatment	Unit Cost	Cost of course of drug treatment / per diem cost of hospitalisation			Reference	Notes
Visual impairment (Mild or moderate)	Discontinue causative agent		0	0		BNF 69
Visual impairment (Severe)	Hospitalisation: excess bed day tariff		240	240		HRG code: BZ24A/C	Non-surgical opthamology
	Hospitalisation (days)		3.15	3.15			Assumption
	Total cost			756			Calculation
Overall Costs	Isavuconazole		Voriconazole
	0		0
	0		0
Total	0		0
Acute myocardial infarction
	Isavuconazole		Voriconazole			Reference
n	257		259
Mild	0	0	0	0		CSR, Table 12.6.1.3
Moderate	0	0	1	0.003861
Severe	1	0.00389105	1	0.003861
Total	1	0.00389105	2	0.00772201
Adverse event	Treatment	Unit Cost	Cost of course of drug treatment / per diem cost of hospitalisation			Reference	Notes
Acute myocardial infarction (Mild or moderate)	Glycoprotein II inhibitors + clopidogrel	341.75	341.75	341.75		http://www.nice.org.uk/guidance/cg94/resources/unstable-angina-and-nstemi-costing-statement2
Acute myocardial infarction (Severe)	Hospitalisation: excess bed day tariff		208	208		HRG code: EB10Z	Actual or suspected myocardial infarction
	Hospitalisation (days)		28	28			Assumption
	Total cost			5824			Calculation
Overall Costs	Isavuconazole		Voriconazole
	0		1.3195
	22.6615		22.4865
Total	22.6615		23.806
Cardiac arrest
	Isavuconazole		Voriconazole			Reference
n	257		259
Mild	0	0	0	0		CSR, Table 12.6.1.3
Moderate	0	0	0	0
Severe	1	0.00389105	6	0.023166
Total	1	0.00389105	6	0.023166
Adverse event	Treatment	Unit Cost	Cost of course of drug treatment / per diem cost of hospitalisation			Reference	Notes
Cardiac arrest (Mild or moderate)			0	0
Cardiac arrest (Severe)	Hospitalisation: excess bed day tariff		208	208		HRG code: EB05Z	Cardiac arrest
	Hospitalisation (days)		28	28			Assumption
	Total cost			5824			Calculation
Overall Costs	Isavuconazole		Voriconazole
	0		0
	22.6615		134.919
Total	22.6615		134.919
Pericardial effusion
	Isavuconazole		Voriconazole			Reference
n	257		259
Mild	1	0.00389105	3	0.011583		CSR, Table 12.6.1.3
Moderate	4	0.0155642	0	0
Severe	0	0	0	0
Total	5	0.0194553	3	0.011583
Adverse event	Treatment	Unit Cost	Cost of course of drug treatment / per diem cost of hospitalisation			Reference	Notes
Pericardial effusion (Mild or moderate)			0	0
Pericardial effusion (Severe)	Hospitalisation: excess bed day tariff		208	208		HRG code: EB01Z	Non interventional acquired cardiac conditions
	Hospitalisation (days)		28	28			Assumption
	Total cost			5824			Calculation
Overall Costs	Isavuconazole		Voriconazole
	0		0
	0		0
Total	0		0
Supraventricular tachycardia
	Isavuconazole		Voriconazole			Reference
n	257		259
Mild	0	0	1	0.003861		CSR, Table 12.6.1.3
Moderate	2	0.0077821	1	0.003861
Severe	2	0.0077821	0	0
Total	4	0.0155642	2	0.00772201
Adverse event	Treatment	Unit Cost	Cost of course of drug treatment / per diem cost of hospitalisation			Reference	Notes
Supraventricular tachycardia (Mild or moderate)			0	0
Supraventricular tachycardia (Severe)	Hospitalisation: excess bed day tariff		208	208		HRG code: EB07H/I	Arrhythmia or conduction disorder
	Hospitalisation (days)		28	28			Assumption
	Total cost			5824			Calculation
Overall Costs	Isavuconazole		Voriconazole
	0		0
	45.323		0
Total	45.323		0
Tachycardia
	Isavuconazole		Voriconazole			Reference
n	257		259
Mild	9	0.0350195	7	0.027027		CSR, Table 12.6.1.3
Moderate	3	0.0116732	12	0.046332
Severe	0	0	2	0.00772201
Total	12	0.0466926	21	0.0810811
Adverse event	Treatment	Unit Cost	Cost of course of drug treatment / per diem cost of hospitalisation			Reference	Notes
Tachycardia (Mild or moderate)			0	0
Tachycardia (Severe)	Hospitalisation: excess bed day tariff		208	208		HRG code: EB07H/I	Arrhythmia or conduction disorder
	Hospitalisation (days)		28	28			Assumption
	Total cost			5824			Calculation
Overall Costs	Isavuconazole		Voriconazole
	0		0
	0		44.973
Total	0		44.973
Hepatoxicity
	Isavuconazole		Voriconazole			Reference
n	257		259
Mild	0	0	0	0		CSR, Table 12.6.1.3
Moderate	0	0	1	0.003861
Severe	0	0	1	0.003861
Total	0	0	2	0.00772201
Adverse event	Treatment	Unit Cost	Cost of course of drug treatment / per diem cost of hospitalisation			Reference	Notes
Hepatoxicity (Mild or moderate)	Discontinue causative agent		0	0
Hepatoxicity (Severe)	Hospitalisation: excess bed day tariff		214	214		HRG: GC15B	Non-malignant liver disorders with severe CCs
	Hospitalisation (days)		28	28			Assumption
	Total cost			5992			Calculation
Overall Costs	Isavuconazole		Voriconazole
	0		0
	0		23.1351
Total	0		23.1351
Cholestasis
	Isavuconazole		Voriconazole			Reference
n	257		259
Mild	0	0	2	0.00772201		CSR, Table 12.6.1.3
Moderate	1	0.00389105	4	0.015444
Severe	0	0	0	0
Total	1	0.00389105	6	0.023166
Adverse event	Treatment	Unit Cost	Cost of course of drug treatment / per diem cost of hospitalisation			Reference	Notes
Cholestasis (Mild or moderate)	Discontinue causative agent		0	0
Cholestasis (Severe)	Hospitalisation: excess bed day tariff		214	214		HRG: GC15B	Non-malignant liver disorders with severe CCs
	Hospitalisation (days)		28	28			Assumption
	Total cost			5992			Calculation
Overall Costs	Isavuconazole		Voriconazole
	0		0
	0		0
Total	0		0
Hepatic function abnormal
	Isavuconazole		Voriconazole			Reference
n	257		259
Mild	1	0.00389105	2	0.00772201		CSR, Table 12.6.1.3
Moderate	2	0.0077821	4	0.015444
Severe	1	0.00389105	3	0.011583
Total	4	0.0155642	9	0.034749
Adverse event	Treatment	Unit Cost	Cost of course of drug treatment / per diem cost of hospitalisation			Reference	Notes
Hepatic function abnormal (Mild or moderate)	Discontinue causative agent		0	0
Hepatic function abnormal (Severe)	Hospitalisation: excess bed day tariff		214	214		HRG: GC15B	Non-malignant liver disorders with severe CCs
	Hospitalisation (days)		7	7			Assumption
	Total cost			1498			Calculation
Overall Costs	Isavuconazole		Voriconazole
	0		0
	5.82879		17.3514
Total	5.82879		17.3514
Hepatitis
	Isavuconazole		Voriconazole			Reference
n	257		259
Mild	0	0	2	0.00772201		CSR, Table 12.6.1.3
Moderate	4	0.0155642	1	0.003861
Severe	0	0	0	0
Total	4	0.0155642	3	0.011583
Adverse event	Treatment	Unit Cost	Cost of course of drug treatment / per diem cost of hospitalisation			Reference	Notes
Hepatitis (Mild or moderate)	Discontinue causative agent		0	0
Hepatitis (Severe)	Hospitalisation: excess bed day tariff		214	214		HRG: GC15A-D	Non-malignant liver disorders with severe CCs
	Hospitalisation (days)		7	7			Assumption
	Total cost			1498			Calculation
Overall Costs	Isavuconazole		Voriconazole
	0		0
	0		0
Total	0		0
Hyperbilirubinaemia
	Isavuconazole		Voriconazole			Reference
n	257		259
Mild	1	0.00389105	2	0.00772201		CSR, Table 12.6.1.3
Moderate	1	0.00389105	2	0.00772201
Severe	3	0.0116732	6	0.023166
Total	5	0.0194553	10	0.03861
Adverse event	Treatment	Unit Cost	Cost of course of drug treatment / per diem cost of hospitalisation			Reference	Notes
Hyperbilirubinaemia (Mild or moderate)	Discontinue causative agent		0	0
Hyperbilirubinaemia (Severe)	Hospitalisation: excess bed day tariff		214	214		HRG: GC16A-D	Non-malignant pancreatic and bilary disorders
	Hospitalisation (days)		28	28			Assumption
	Total cost			5992			Calculation
Overall Costs	Isavuconazole		Voriconazole
	0		0
	69.9455		138.811
Total	69.9455		138.811
Jaundice
	Isavuconazole		Voriconazole			Reference
n	257		259
Mild	0	0	2	0.00772201		CSR, Table 12.6.1.3
Moderate	1	0.00389105	3	0.011583
Severe	0	0	1	0.003861
Total	1	0.00389105	6	0.023166
Adverse event	Treatment	Unit Cost	Cost of course of drug treatment / per diem cost of hospitalisation			Reference	Notes
Jaundice (Mild or moderate)	Discontinue causative agent		0	0
Jaundice (Severe)	Hospitalisation: excess bed day tariff		204	204		HRG: WA18V/X/Y	Admission for unexplained symptoms
	Hospitalisation (days)		28	28			Assumption
	Total cost			5712			Calculation
Overall Costs	Isavuconazole		Voriconazole
	0		0
	0		22.0541
Total	0		22.0541
Nephrotoxicity
	Isavuconazole					Reference
n	52
Total	6	0.115385				Walsh 2004
Adverse event	Treatment	Unit Cost	Cost of course of drug treatment / per diem cost of hospitalisation			Reference	Notes
Nephrotoxicity	Hospitalisation: excess bed day tariff		204	204		HRG: WA18V/X/Y	Admission for unexplained symptoms
	Incremental hospitalisation (days)		9	9		Bruynestey et al 2007	Incremental hospitalisation due to nephrotoxicity
	Total cost			1836			Calculation
Overall Costs	Ambisome
	211.846
Total	211.846

## Sheet: AE Costs
																	Inputs
			Adverse Event Costs
				Adverse Events - System Organ Class
					Isavuconazole			Voriconazole			Ambisome
					Mild / moderate	Severe		Mild / moderate	Severe
				Incidence
				Eye disorders	0.143969	0.0077821		0.262548	0.003861		-
				Skin disorders	0.322957	0.0116732		0.409266	0.015444		-
				Hepatobiliary disorders	0.0700389	0.0194553		0.11583	0.046332		-
				Nephrotoxicity	-	-		-	-		0.115385
				Calculated costs
				Eye disorders	0.256265	5.88327		0.467336	2.91892		-
				Skin disorders	3.35875	8.23658		4.25637	10.8973		-
				Hepatobiliary disorders	0	13.7276		0	32.6919		-
				Nephrotoxicity							211.846
					3.61502	27.8475		4.72371	46.5081		211.846
				Total costs
				Isavuconazole	31.4625
				Voriconazole	51.2318
				Ambisome -> Posaconazole	211.846	Assumed to be the average of isavuconazole and voriconazole
				Adverse Events - Preferred Term
					Isavuconazole			Voriconazole			Ambisome
					Mild / moderate	Severe		Mild / moderate	Severe
				Incidence
				Pyrexia	0.190661	0.0311284		0.262548	0.03861		-
				Constipation	0.132296	0.0077821		0.204633	0.003861		-
				Hypomagnesaemia	0.0544747	0		0.104247	0		-
				Thrombocytopenia	0.0194553	0.0233463		0.0540541	0.042471		-
				Visual impairment	0.0155642	0		0.0733591	0		-
				Cardiac disorders
				Acute myocardial infarction	0	0.00389105		0.003861	0.003861		-
				Cardiac arrest	0	0.00389105		0	0.023166		-
				Pericardial effusion	0.0194553	0		0.011583	0		-
				Supraventricular tachycardia	0.0077821	0.0077821		0.00772201	0		-
				Tachycardia	0.0466926	0		0.0733591	0.00772201		-
				Hepatobillary disorders
				Hepatotoxicity	0	0		0.003861	0.003861		-
				Cholestasis	0.00389105	0		0.023166	0		-
				Hepatic function abnormal	0.0116732	0.00389105		0.023166	0.011583		-
				Hepatitis	0.0155642	0		0.011583	0		-
				Hyperbilirubinaemia	0.0077821	0.0116732		0.015444	0.023166		-
				Jaundice	0.00389105	0		0.019305	0.003861		-
				Nephrotoxicity	-	-		-	-		0.115385
				Calculated costs
				Pyrexia	0.953307	20.0031		1.31274	24.8108		-
				Constipation	1.17346	5.27043		1.8151	2.61486		-
				Hypomagnesaemia	0.162879	0		0.311699	0		-
				Thrombocytopenia	0	17.3556		0	31.573		-
				Visual impairment	0	0		0	0		-
				Cardiac disorders
				Cardiac arrest	-	-		-	-		-
				Tachycardia	-	-		-	-		-
				Total	32.1245	2.67704		49.5247	20.8525
				Hepatobillary disorders	-	-		-	-		-
				Cholestasis	-	-		-	-		-
				Hepatic function abnormal	-	-		-	-		-
				Hyperbilirubinaemia	-	-		-	-		-
				Jaundice	-	-		-	-		-
					-	-		-	-		-
				Nephrotoxicity							211.846
				Total	26.3963	15.0836		73.1303	34.8239		-
					60.8104	60.3898		126.095	114.675		211.846
				Total costs
				Isavuconazole	121.2
				Voriconazole	240.77
				Ambisome -> Posaconazole	211.846	Assumed to be the average of isavuconazole and voriconazole

[truncated: 5 more sheets: Results - Mixed, Wastage Calculation, Control Panel, Defaults, Análise de sensibilidade final]
