# Supplementary material for: Economic and budgetary impact evaluation of isavuconazole (Cresemba®) versus voriconazole (Vfend®) for the treatment of patients with possible invasive aspergillosis from the perspective of the Brazilian supplementary health system
Source: PLoS One. 2024 Mar 1;19(3):e0299056. doi: 10.1371/journal.pone.0299056 (PMC10906891; doi:10.1371/journal.pone.0299056)
Supplement: S1 File — (ZIP) [file pone.0299056.s001.zip › Supporting information/Brazil VFEND_Cresemba CE10anos.xlsm]

## Sheet: Model introduction
	Introduction
	Rationale
	Intervention
	Comparator
	Outcomes

## Sheet: Assumptions
	Assumption list

## Sheet: Model info
	Sheet structure
	describing how sheets are interconnected - direction of arrows indicate the data flow
	Model key
		Input values
		Output values				or
		PSA & DSA calculations				or

## Sheet: Control Panel
	Variable			Figure		Source		Comments
	Mucormycosis prevalence			0.0575		Bitar 2014		Using 10 year trends of invasive fungal infections incidence
	Discount rate			0.05		Diretrizes metodológicas: Diretriz de Avaliação Econômica (saude.gov.br) pag 69		As per CONITEC HTA submission requirements
	Proportion of cohort with pathogen identification			0.61		Nucci, 2013		Clinicians that will eventually receive pathogen information
	Drug therapeutic monitoring for scenario analysis			0				Set at 1 to include drug therapeutic monitoring for the relevant scenario analysis

## Sheet: Drug costs
					Summary of Dosing Assumptions
					Treatment		Strength	Regimen	Dosing frequency per day
	Summary of Dosing Estimates				Isavuconazole
					Intravenous (Loading dose)		200	200	3
	Treatment	Dosage	Total vials		Intravenous (Maintenance dose)		200	200	1
	Isavuconazole	200mg tds	3		Voriconazole
		200mg od	1		Intravenous (Loading dose)		200	6	2
	Voriconazole	4mg/kg bid	3.88981		Intravenous (Maintenance dose)		200	4	2
		6mg/kg bid	5.33969		AmBisome
	AmBisome	3mg/kg od	4.81709		Intravenous		50	3	1
		4mg/kg od	6.25245		Intravenous		50	4	1
		5mg/kg od	7.67497		Intravenous		50	5	1
		10mg/kg od	14.8311		Intravenous		50	10	1
	Drug Acquisition Costs
		Input	Source	Comment
	Patient Weight	71.41	SECURE trial	Mean weight ITT population in Europe
	Patient weight (SD)	16.37	SECURE trial	ITT population
	Treatment	Strength & Form	Regimen	Dosing frequency per day	Price per pack	Pack size	Cost per unit (SEK)	Dose per day	Units per day	Source		Comment
	Isavuconazole
	Intravenous (Day 1 & 2)	200	200	3	1734.77	1	1734.77	600	3	CMED, maio 2022 - PF18%	Capa - listas de preços — Português (Brasil) (www.gov.br)	Dosing taken from Cresemba summary of product information
	Intravenous (Day 3 onwards)	200	200	1	1734.77	1	1734.77	200	1	CMED, maio 2022 - PF18%		Dosing taken from Cresemba summary of product information
	Oral (Day 1 & 2)	100	200	3	4571.83	14	326.559	600	6	CMED, maio 2022 - PF18%		Dosing taken from Cresemba summary of product information
	Oral (Day 3 onwards)	100	200	1	4571.83	14	326.559	200	2	CMED, maio 2022 - PF18%		Dosing taken from Cresemba summary of product information
	Voriconazole
	Intravenous (Day 1)	200	6	2	1688.21	1	1688.21	856.92	5.33969	CMED, maio 2022 - PF18%		Price obtained from apoteket.se, due to free pricing. (Not reimbursed)
	Intravenous (Day 2 onwards)	200	4	2	1688.21	1	1688.21	571.28	3.88981	CMED, maio 2022 - PF18%		Price obtained from apoteket.se, due to free pricing. (Not reimbursed)
	Oral (Day 1)	200	400	2	6951.54	14	496.539	800	4	CMED, maio 2022 - PF18%		Price obtained from http://www.tlv.se/beslut/sok/lakemedel/ - 3 month mean
	Oral (Day 2 onwards)	200	200	2	6951.54	14	496.539	400	2	CMED, maio 2022 - PF18%		Price obtained from http://www.tlv.se/beslut/sok/lakemedel/ - 3 month mean
	AmBisome
	Intravenous (Invasive aspergillosis)	50	5	1	24011	10	2401.1	357.05	4.81709	CMED, maio 2022 - PF18%		Price obtained from http://www.tlv.se/beslut/sok/lakemedel/
	Intravenous (Mucormycosis)	50	5	1	24011	10	2401.1	357.05	7.67497	CMED, maio 2022 - PF18%		Price obtained from http://www.tlv.se/beslut/sok/lakemedel/
	Posaconazole	Posaconazole tablet not available in Brazil, only oral solution
	Oral (Day 1)	100	300	2	0	14	0	600	6			Price obtained from http://www.tlv.se/beslut/sok/lakemedel/
	Oral (Day 2 onwards)	100	300	1	0	14	0	300	3			Price obtained from http://www.tlv.se/beslut/sok/lakemedel/
	Treatment duration (days)
	Invasive aspergillosis
	Treatment		Days of therapy (n)		Source		Comment
	Isavuconazole		47		SECURE trial CSR		Total number of days of therapy; based on the SECURE trial clinical study report - Table 22
	Isavuconazole (1st line treatment response)		77.0667		Assumption		Adjustment using the mean treatment duration for the entire cohort and that in those no response to 1st line treatment
	Isavuconazole (no response-prior to switching)		14		Assumption		Floros, 2019 and experts opinion
	AmBisome + posaconazole or voriconazole		47		Assumption		Assumed equivalent to observed value for isavuconazole in SECURE trial
	AmBisome + posaconazole or voriconazole (treatment response)		77.0667		Assumption		Assuming treatment duration is equivalent to those responding to isavuconazole
	Voriconazole		47		Assumption		Assumed equivalent to observed value for isavuconazole in SECURE trial
	Voriconazole (1st line treatment response)		77.0667		Assumption		Adjustment using the mean treatment duration for the entire cohort and that in those no response to 1st line treatment
	Voriconazole (no response-prior to switching)		14		Assumption		Floros, 2019 and experts opinion
	Mucormycosis
	Treatment		Days of therapy (n)		Source		Comment
	Isavuconazole		149		VITAL trial CSR		Total duration of therapy in the primary therapy group; based on VITAL trial clinical study report - Table 27
	Isavuconazole (1st line treatment response)		216.5		Assumption		Adjustment using the mean treatment duration for the entire cohort and that in those no response to 1st line treatment
	Isavuconazole (no response-prior to switching)		14		Assumption		Assumed to be equivalent to IA
	AmBisome + posaconazole		216.5		Assumption		Assumed to be equivalent to isavuconazole
	Voriconazole (prior to switching)		6		Floros, 2019 and experts opinion		mucormycosis diagnosis
	Voriconazole (course as per IA)		47		Assumption		Used in the scenario when no pathogen information is available
	Drug Acquisition Cost per Course- Invasive aspergillosis
		Input	Source	Comment
	Proportion of patients starting on IV therapy	0.75	Assumption	As seen in VITAL trial, assumed to apply to IA and mucormycosis patients
	Proporion of AmBisome patients receiving oral posaconazole (vs voriconazole) or similar	0.25	Assumption	In Brazil we only have voriconazol and isavuconazol tablet/capsule apresentation. Ambisome patients switch to Ambisome in ambulatorial environment or oral voriconazole.
	Treatment	Days of therapy (n)	Units per course (n)	Cost per course (R$)	Source		Comment
	Isavuconazole (IV to oral)
	Intravenous (Day 1 &2)	2	6		Cresemba SPC		Loading dose: 2 days
	Intravenous (Day 3 onwards)	6.1	6.1		SECURE trial CSR		Number of days IV therapy less 2 days loading dose as reported in SECURE clinical study report - Table 22
	Total intravenous	8.1	12.1	20990.7			Cost adjusted for proportion of patients starting on IV therapy
	Long treatment - No switching						Corresponding to those that respond to treatment and have a long treatment course
	Oral	68.9667	137.933	45043.4			Number of days of therapy less number of days IV therapy
	Long treatment - TOTAL	77.0667		66034.1
	Short treatment - Prior to switching						Corresponding to those that eventually switched to 2nd line treatment due to no reponse
	Oral	5.9	11.8	3853.4			Number of days of therapy less number of days IV therapy
	Short treatment - TOTAL	14		24844.1
	Isavuconazole (Oral therapy only)
	Long treatment - No switching						Corresponding to those that respond to treatment and have a long treatment course
	Oral (Day 1 & 2)	2	12		Cresemba SPC		Loading dose: 2 days
	Oral (Day 3 onwards)	75.0667	150.133				Total number of days of therapy oral therapy less 2 days loading dose
	TOTAL	77.0667	162.133	52946.1			Cost adjusted for proportion of patients starting on oral therapy
	Short treatment - Prior to switching						Corresponding to those that eventually switched to 2nd line treatment due to no reponse
	Oral (Day 1 & 2)	2	12		Cresemba SPC		Loading dose: 2 days
	Oral (Day 3 onwards)	12	24				Total number of days of therapy oral therapy less 2 days loading dose
	TOTAL	14	36	11756.1			Cost adjusted for proportion of patients starting on oral therapy
	Isavuconazole
	Total cost per long treatment course			62762.1			Weighted average of patients initiated on IV and oral for those that respond to treatment and have a long treatment course
	Total cost per short treatment course			21572.1			Weighted average of patients initiated on IV and oral those that eventually switched to 2nd line treatment due to no reponse
	Voriconazole (IV to oral)
	Intravenous (Day 1)	1	5.33969		Voriconazole SPC		Loading dose: 1 day
	Intravenous (Day 2 onwards)	7.1	27.6177		SECURE trial CSR		Number of days IV therapy less 2 days loading dose as reported in SECURE clinical study report - Table 22
	Total intravenous	8.1	32.9574	55638.9
	Long treatment - No switching
	Oral	68.9667	137.933	68489.2			Number of days of therapy less number of days IV therapy
	Long treatment - TOTAL	77.0667		124128
	Short treatment - Prior to switching
	Oral	5.9	11.8	5859.16			Number of days of therapy less number of days IV therapy
	Short treatment - TOTAL	14		61498.1
	Voriconazole (Oral therapy only)
	Long treatment - No switching
	Oral (Day 1)	1	4		Voriconazole SPC		Loading dose: 1 day
	Oral (Day 2 onwards)	76.0667	152.133				Total number of days of therapy oral therapy less 1 day loading dose
	TOTAL	77.0667	156.133	77526.2			Cost adjusted for proportion of patients starting on oral therapy
	Short treatment - Prior to switching
	Oral (Day 1 & 2)	1	4		Voriconazole SPC		Loading dose: 1 day
	Oral (Day 3 onwards)	13	26				Total number of days of therapy oral therapy less 1 day loading dose
	TOTAL	14	30	14896.2			Cost adjusted for proportion of patients starting on oral therapy
	Voriconazole
	Total cost per long treatment course			112478			Weighted average of patients initiated on IV and oral for those that respond to treatment and have a long treatment course
	Total cost per short treatment course			49847.6			Weighted average of patients initiated on IV and oral those that eventually switched to 2nd line treatment due to no reponse
	2nd line treatment
	AmBisome > Posaconazole
	Intravenous (AmBisome)	14.5	69.8478	167711	Leenders et al 1998		Median duration of treatment with AmBisome. Range 2-149 day
	Oral (posaconazole)(Day 1)	0	0	0			Remainder of days to allign with duration of treatment in SECURE trial
	IV ambulatorial (ambisome)	62.5667	301.389	723664
	TOTAL	77.0667		891375			Patients will always start on IV therapy
	AmBisome > Voriconazole
	Intravenous (AmBisome)	14.5	69.8478	167711	Leenders et al 1998		Median duration of treatment with AmBisome. Range 2-149 days
	Oral (voriconazole)(Day 1)	1	4	1986.15			Remainder of days to allign with duration of treatment in SECURE trial
	Oral (voriconazole)(Day 2 onwards)	61.5667	123.133	61140.4
	TOTAL	77.0667		230838			Patients will always start on IV therapy
	Weighted AmBisome			395972			Weighted average of patients on voriconazole/posaconazole
	Drug Acquisition Cost per Course-Mucormycosis
	Proportion of patients starting on IV therapy	1	Assumption; in Brazil all patients starting on IV therapy
	Treatment	Days of therapy (n)	Units per course (n)	Cost per course (R$)	Source		Comment
	Isavuconazole (IV to oral)
	Intravenous (Day 1 &2)	2	6		Cresemba SPC		Loading dose: 2 days
	Intravenous (Day 3 onwards)	4	4		VITAL trial CSR		Number of days IV therapy less 2 days loading dose
	Total intravenous	6	10	17347.7	assumption and experts opinion
	Long treatment - No switching						Corresponding to those that respond to treatment and have a long treatment course
	Oral	210.5	421	137481	VITAL trial CSR		Total number of days of therapy less number of days IV therapy; Cost adjusted for proportion of patients starting on IV therapy
	Long treatment - TOTAL	216.5		154829	VITAL trial CSR		Total duration of therapy in the primary therapy group as reported in VITAL trial study report - Table 27
	Short treatment - Prior to switching						Corresponding to those that eventually switched to 2nd line treatment due to no reponse
	Oral	8	16	5224.95	VITAL trial CSR		Total number of days of therapy less number of days IV therapy; Cost adjusted for proportion of patients starting on IV therapy
	Short treatment - TOTAL	14		22572.6	assumption - Floros, 2019 and experts opinion
	Isavuconazole (Oral therapy only)
	Long treatment - No switching						Corresponding to those that respond to treatment and have a long treatment course
	Oral (Day 1 & 2)	2	12		Cresemba SPC		Loading dose: 2 days
	Oral (Day 3 onwards)	214.5	429		VITAL trial CSR		Total number of days therapy less 2 days loading dose
	TOTAL	216.5	441	144013	VITAL trial CSR		Total duration of therapy in the primary therapy group; Cost adjusted for proportion of patients starting on oral therapy as reported in VITAL trial study report - Table 27
	Short treatment - Prior to switching						Corresponding to those that eventually switched to 2nd line treatment due to no reponse
	Oral (Day 1 & 2)	2	12		Cresemba SPC		Loading dose: 2 days
	Oral (Day 3 onwards)	12	24		VITAL trial CSR		Total number of days therapy less 2 days loading dose
	TOTAL	14	36	17875.4	VITAL trial CSR		Total duration of therapy in the primary therapy group; Cost adjusted for proportion of patients starting on oral therapy as reported in VITAL trial study report - Table 27
	Isavuconazole
	Total cost per long treatment course			152125			Weighted average of patients initiated on IV and oral for those that respond to treatment and have a long treatment course
	Total cost per short treatment course			22572.6			Weighted average of patients initiated on IV and oral those that eventually switched to 2nd line treatment due to no reponse
	AmBisome > Posaconazole
	Intravenous (AmBisome)	27.2	131.025	314603	Fungiscope registry
	Oral (posaconazole)(Day 1)	0	0	0	AmBisome SPC		Loading dose: 1 day
	IV ambulatorial (ambisome)	189.3	1452.87	3.48848e+06	In Brazil, the therapy with ambisome iv hospital environment change for therapy with ambisome in ambulatory environment		Assumed to be equivalent to isavuconazole
	TOTAL	216.5		3.80309e+06			Assumed to be equivalent to isavunconazole; patients will always start on IV therapy
	Voriconazole (IV to oral)
	Intravenous (Day 1)	1	5.33969		Voriconazole SPC		Loading dose: 1 day
	Intravenous (Day 2 onwards)	5	19.4491		Assumption		Number of days IV therapy less 1 day loading dose
	Total intravenous	6	24.7888	41848.6			Cost adjusted for proportion of patients starting on IV therapy
	Oral	0	0	0	Assumption		Number of days of therapy less number of days IV therapy
	TOTAL	6		41848.6			Cost adjusted for proportion of patients starting on IV therapy
	Voriconazole (Oral therapy only)
	Oral (Day 1)	1	4		Voriconazole SPC		Loading dose: 1 day
	Oral (Day 2 onwards)	5	10		Assumption		Total number of days of oral therapy less 1 day loading dose
	TOTAL	6	14	6951.54			Cost adjusted for proportion of patients starting on oral therapy
	Voriconazole
	Total cost per course	6		41848.6
	Full treatment course as for IA- no pathogen information assumption
	Voriconazole (IV to oral)
	Intravenous (Day 1)	1	5.33969				Loading dose: 1 day
	Intravenous (Day 2 onwards)	7.1	27.6177		SECURE trial CSR		Number of days IV therapy less 1 day loading dose as reported in SECURE trial study report - Table 22
	Total intravenous	8.1	32.9574	55638.9			Cost adjusted for proportion of patients starting on IV therapy
	Oral	38.9	77.8	38630.7	SECURE trial CSR		Number of days of therapy less number of days IV therapy as reported in SECURE trial study report - Table 22
	TOTAL	47		94269.6			Cost adjusted for proportion of patients starting on IV therapy
	Voriconazole (Oral therapy only)
	Oral (Day 1)	1	4		Loading dose: 1 day
	Oral (Day 2 onwards)	46	92		SECURE trial CSR		Number of days IV therapy less 1 day loading dose as reported in SECURE trial study report - Table 22
	TOTAL	47	96	47667.7			Cost adjusted for proportion of patients starting on oral therapy
	Voriconazole
	Total cost per course	47		94269.6
	Wastage Calculation
	Patient body weight (kg)	Voriconazole (4mg/kg)	Voriconazole (6mg/kg)	AmBisome (3mg/kg)	AmBisome (4mg/kg)	AmBisome (5mg/kg)	AmBisome (10mg/kg)	% of patients		Drug	Total vials
	41	2	4	3	4	5	9	0.0316082		Voriconazole 4mg/kg bid	3.88981
	42	2	4	3	4	5	9	0.00459303		Voriconazole 6mg/kg bid	5.33969
	43	2	4	3	4	5	9	0.00512564		AmBisome 3mg/kg od	4.81709
	44	2	4	3	4	5	9	0.0056987		AmBisome 4mg/kg od	6.25245
	45	2	4	3	4	5	9	0.00631225		AmBisome 5mg/kg od	7.67497
	46	2	4	3	4	5	10	0.00696581		AmBisome 10mg/kg od	14.8311
	47	2	4	3	4	5	10	0.00765843
	48	2	4	3	4	5	10	0.00838856
	49	2	4	3	4	5	10	0.00915408
	50	2	4	3	4	5	10	0.00995226
	51	4	4	4	5	6	11	0.0107798
	52	4	4	4	5	6	11	0.0116326
	53	4	4	4	5	6	11	0.0125061
	54	4	4	4	5	6	11	0.0133952
	55	4	4	4	5	6	11	0.0142941
	56	4	4	4	5	6	12	0.0151965
	57	4	4	4	5	6	12	0.0160957
	58	4	4	4	5	6	12	0.0169846
	59	4	4	4	5	6	12	0.0178559
	60	4	4	4	5	6	12	0.018702
	61	4	4	4	5	7	13	0.0195152
	62	4	4	4	5	7	13	0.020288
	63	4	4	4	6	7	13	0.0210128
	64	4	4	4	6	7	13	0.0216825
	65	4	4	4	6	7	13	0.0222902
	66	4	4	4	6	7	14	0.0228297
	67	4	6	5	6	7	14	0.0232951
	68	4	6	5	6	7	14	0.0236815
	69	4	6	5	6	7	14	0.0239847
	70	4	6	5	6	7	14	0.0242013
	71	4	6	5	6	8	15	0.0243289
	72	4	6	5	6	8	15	0.0243662
	73	4	6	5	6	8	15	0.0243126
	74	4	6	5	6	8	15	0.0241688
	75	4	6	5	6	8	15	0.0239364
	76	4	6	5	7	8	16	0.023618
	77	4	6	5	7	8	16	0.023217
	78	4	6	5	7	8	16	0.0227379
	79	4	6	5	7	8	16	0.0221857
	80	4	6	5	7	8	16	0.0215663
	81	4	6	5	7	9	17	0.0208862
	82	4	6	5	7	9	17	0.0201522
	83	4	6	5	7	9	17	0.0193716
	84	4	6	6	7	9	17	0.0185519
	85	4	6	6	7	9	17	0.0177007
	86	4	6	6	7	9	18	0.0168257
	87	4	6	6	7	9	18	0.0159344
	88	4	6	6	8	9	18	0.0150341
	89	4	6	6	8	9	18	0.0141318
	90	4	6	6	8	9	18	0.0132343
	91	4	6	6	8	10	19	0.0123476
	92	4	6	6	8	10	19	0.0114774
	93	4	6	6	8	10	19	0.0106288
	94	4	6	6	8	10	19	0.00980632
	95	4	6	6	8	10	19	0.00901379
	96	4	6	6	8	10	20	0.00825445
	97	4	6	6	8	10	20	0.00753094
	98	4	6	6	8	10	20	0.00684526
	99	4	6	6	8	10	20	0.00619884
	100	4	6	6	8	10	20	0.00559256
	101	6	8	7	9	11	21	0.00502679
	102	6	8	7	9	11	21	0.00450144
	103	6	8	7	9	11	21	0.00401597
	104	6	8	7	9	11	21	0.00356953
	105	6	8	7	9	11	21	0.0031609
	106	6	8	7	9	11	22	0.00278863
	107	6	8	7	9	11	22	0.00245104
	108	6	8	7	9	11	22	0.00214629
	109	6	8	7	9	11	22	0.00187244
	110	6	8	7	9	11	22	0.00162745
	111	6	8	7	9	12	23	0.00140924
	112	6	8	7	9	12	23	0.00121575
	113	6	8	7	10	12	23	0.00104492
	114	6	8	7	10	12	23	0.00089475
	115	6	8	7	10	12	23	0.000763308
	116	6	8	7	10	12	24	0.000648751
	117	6	8	8	10	12	24	0.000549334
	118	6	8	8	10	12	24	0.000463419
	119	6	8	8	10	12	24	0.000389486
	120	6	8	8	10	12	24	0.000326129
	121	6	8	8	10	13	25	0.000272062
	122	6	8	8	10	13	25	0.000226112
	123	6	8	8	10	13	25	0.000999404
	Check							1

## Sheet: Hospital-AE-monitoring costs
	Monitoring costs
	Item	Price (R$)	Source	Comment
	Serum creatinine	17.72	CBHPM, 2022	Code 40301630
	Urinalysis	20.71	CBHPM, 2022	code 40311210
	Liver Function Test	90.18	CBHPM, 2022	code: albumina (R$9,65) 40301222, Bilirrubina total e frações (R$9,65) 40301397, fosfatase alcalina (R$1) 40,72301885, GamaGT (R$17,72) 40301990, TGO (R$17,72) 40302504, TGP (R$ 17,72) 40302512
	Therapeutic Drug Monitoring	0
	Invasive Aspergillus
	Outpatient monitoring
		Isavuconazole	Voriconazole	AmBisome > Posaconazole	AmBisome > Voriconazole	Source	Comment
	Monitoring days	58.4667	58.4667	58.4667	58.4667	SECURE trial CSR / Assumption	Outpatient monitoring days based on the total length of treatment and length of hospitalisation
	Tests per course of treatment	Isavuconazole	Voriconazole	AmBisome > Posaconazole	AmBisome > Voriconazole	Source	Comment
	Serum creatinine	0	0	0	0		kept zero to reflect no renal outpatient monitoring is required
	Urinalysis	0	0	0	0		kept zero to reflect no renal outpatient monitoring is required
	Liver Function Test	4.17619	8.35238	8.35238	8.35238	SECURE trial CSR / Cresemba SPC	based on the length of outpatient stay and the frequency of lab tests
	Therapeutic Drug Monitoring	0	0	0	0	Assumption	to reflect monitoring for drug to drug interactions with sirolimus/tacrolimus/cyclosporin
	Total Cost per Course of treatment	376.609	753.218	753.218	753.218
	Mucormycosis
	Outpatient monitoring
		Isavuconazole	AmBisome > Posaconazole	Source	Comment
	Monitoring days	197.2	189.3	VITAL trial/ Assumption	Outpatient monitoring days based on the total length of treatment and length of hospitalisation
	Tests per course of treatment	Isavuconazole	AmBisome > Posaconazole	Source	Comment
	Serum creatinine	0	0	VITAL trial / SPC	kept zero to reflect no renal outpatient monitoring is required
	Urinalysis	0	0	VITAL trial / SPC	kept zero to reflect no renal outpatient monitoring is required
	Liver Function Test	14.0857	27.0429	VITAL trial / SPC	Based on the length of outpatient stay and the frequency of lab tests
	Therapeutic Drug Monitoring	0	0	Assumption	to reflect monitoring for drug to drug interactions with sirolimus/tacrolimus/cyclosporin
	Total Cost per Course of treatment	1270.25	2438.72
	Hospitalisation costs
				Source	Comment
	Cost per diem	5520.32		UNIDAS 2022	Pesquisa UNIDAS – UNIDAS AUTOGESTÃO EM SAÚDE (11) 3289-0855
	Invasive Aspergillus
	Mean days, initial stay	Days	Calculated Cost	Source	Comment
	Isavuconazole	18.6	102678	SECURE trial CSR	Based on SECURE clinical study report (Table 75)
	Voriconazole	18.6	102678	SECURE trial CSR	Based on SECURE clinical study report (Table 75)
	AmBisome > Posaconazole or vorivonazole	18.6	102678	Assumption	Assumed equivalent to observed value for isavuconazole in the SECURE trial
	Mucormycosis
	Mean days, initial stay	Days	Calculated Cost	Source	Comment
	Isavuconazole	19.3	106542	VITAL trial CSR	Based on VITAL clinical study report (Table 80)
	Voriconazole	6	33121.9	Floros, 2019 and experts opinion	mucormycosis diagnosis
	Voriconazole (full course)	19.3	106542	Assumption	Assumed equivalent to observed value for isavuconazole in the VITAL trial - No pathogen information assumption
	AmBisome > Posaconazole	27.2	150153	Fungiscope registry	Duration assumed to be the same as the mean days of IV therapy
	Adverse event costs
	System organ class	Adverse event	Cost per event	Source	Comment
	CARDIAC DISORDERS	Cardiac Arrest	1120.24	CBHPM, 2022	code: 20204027 (Cardioversão eletrica de emergência) and 10104020 (Atendimento médico intensivista UTI)
		Tachycardia	1120.24	CBHPM, 2022	code: 20204035 (Cardioversão química de arritmia paroxista em emergência) and 10104020 (Atendimento médico intensivista UTI)
	HEPATOBILIARY DISORDERS	Hyperbilirubinemia	1617.59	CBHPM, 2022	code: 40401030(Exsanguineo transfusão) and 10104011(Atendimento médico intensivista diarista)
		Abnormal hepatic function	249.14	CBHPM, 2022	code: 10104011(Atendimento médico intensivista diarista)
		Jaundice	621.64	CBHPM, 2022	code: 20104120 (Fototerapia com UVA por sessão - R$ 74,58 - assuption: 5 sessões) and 10104011(Atendimento médico intensivista diarista)
		Cholestasis	291.28	CBHPM, 2022	code: 10104011(Atendimento médico intensivista diarista) and Ácido ursodesoxicólico 5 mg/Kg/dia 5 dias de tratamento > CMED, maio 2022 PF 18% (by Zambon)
	System organ class	Adverse event	All events (n)	Moderate events (n)	Severe events (n)	Source	Comment
	CARDIAC DISORDERS	Cardiac Arrest	7	0	7	SECURE trial CSR	Based on SECURE clinical study report (Table 12.6.1.3)
		Tachycardia	17	15	2	SECURE trial CSR	Based on SECURE clinical study report (Table 12.6.1.3)
		AVERAGE COST	1120.24
	HEPATOBILIARY DISORDERS	Hyperbilirubinemia	12	3	9	SECURE trial CSR	Based on SECURE clinical study report (Table 12.6.1.3)
		Abnormal hepatic function	10	6	4	SECURE trial CSR	Based on SECURE clinical study report (Table 12.6.1.3)
		Jaundice	5	4	1	SECURE trial CSR	Based on SECURE clinical study report (Table 12.6.1.3)
		Cholestasis	5	5	0	SECURE trial CSR	Based on SECURE clinical study report (Table 12.6.1.3)
		AVERAGE COST	827.096
	Isavuconazole
	Isavuconazole patients (n)	257
		All events	Incidence of AEs	Moderate	Severe	Cost (SEK)
	Cardiac disorders	28	0.108949	15	13	122.049
	Hepatobiliary disorders	17	0.0661479	12	5	54.7106
			AVERAGE TOTAL COST AEs ISAVUCONAZOLE	176.76
	Voriconazole
	Voriconazole patients (n)	259
		All events	Incidence of AEs	Moderate	Severe	Cost (SEK)
	Cardiac disorders	47	0.181467	28	19	203.287
	Hepatobiliary disorders	37	0.142857	22	15	118.157
			AVERAGE TOTAL COST AEs VORICONAZOLE	321.443
	AmBisome
	Component		Figure		Source
	Incidence of nephrotoxicity in patients treated with AmBisome		0.115385		Walsh et al, 2004
	Cost of hospitalisation (per diem)		5520.32		UNIDAS 2022
	Incremental duration of stay		9		Bruynesteyn et al., 2007
	TOTAL COST		5732.64

## Sheet: Clinical inputs
	Percentage requiring second line treatment
	Invasive Aspergillosis
			Source	Comment
	Total N	258	SECURE trial	ITT population; as reported in Maertens 2015
	Treatment			Deaths	Discontinued 1st line	Eligible for 2nd line	2nd line %	Source		Comment
	Isavuconazole			17	140	123	0.476744	SECURE trial		As reported in Maertens 2015 - Fig 1
	Voriconazole			NA	NA	NA	0.476744	SECURE trial		As reported in Maertens 2015 - Fig 1
	Mucormycosis
			Source	Comment
	Total N	21	VITAL trial	As reported in Marty 2016
	Treatment			Deaths	Discontinued 1st line	Eligible for 2nd line	2nd line %	Source		Comment
	Isavuconazole			6	13	7	0.333333	VITAL trial		As reported in Marty 2016 - Fig 1
	Voriconazole			NA	NA	NA	1			Assuming all survivors receive 2nd line therapy
	All-cause mortality
	Invasive Aspergillosis
			Source	Comment
	Total N	258	SECURE trial	ITT population; as reported in Maertens 2015
	Treatment			Deaths	Death rate %	Source	Comment
	Isavuconazole			75	0.290698	SECURE trial	As reported in Maertens 2016 - Table 2
	Voriconazole			NA	0.290698	SECURE trial	Assuming similar mortality since difference not statistically significant
	AmBisome+Posaconazole/ Voriconazole			NA	0.290698	SECURE trial	Assuming mortality figure from isavuconazole trial arm can also be attributed to 2nd line treatment with AmBisome (without applying two mortality figures -for first and second line- in this subgroup)
	Mucormycosis
	Treatment		Total N	Deaths	Death rate %	Source	Comment
	Isavuconazole		21	9	0.428571	VITAL trial	As reported in Marty 2015 - Table 3
	Delayed therapy - AmBisome+Posaconazole		35	29	0.828571	Chamilos 2008	Table 1 - mortality attributed to delayed therapy with AmBisome
	Untreated		NA	NA	0.962	Data on file	Cresemba FDA clinical review; Meta-analysis of the mortality attributed to untreated mucormycosis patients
	Life expectancy
				Mean		Source	Comment
	Life expectancy in years			10		Juliusson et al 2009; Wang et al 2014 and Beauvchemin et al 2021	assumption - Temporal life expectancy trend for acute myeloid leukemia patients in Brazil
	Discounted LE			8.10782			Using the present value factor sum method
	Utility
			Mean			Source	Comment
	QoL weight		0.82			Leunis 2014	EQ-5D weight elicited from 88 acute myeloid leukemia survivors

## Sheet: SA inputs
														Number of iterations for PSA (max 1,000)	1000
														Willingness to pay threshold	40688
					One-way sensitivity analyses						Probabilistic sensitivity analyses
		Parameter	Current value		% decrease	Lower value		% increase	Upper value		Standard Error	Distribution	Alpha	Beta	Probabilistic value		Include in DSA
		ISAV - IV	1734.77		0.25	1301.08		0.25	2168.46		433.692	Gamma	16	108.423	1895.69		FALSE
		ISAV - Oral	4571.83		0.25	3428.87		0.25	5714.79		1142.96	Gamma	16	285.739	6341.07		FALSE
		Vori - IV price	1688.21		0.25	1266.16		0.25	2110.26		422.053	Gamma	16	105.513	1477.9		TRUE
		Vori - Oral price	6951.54		0.25	5213.65		0.25	8689.42		1737.88	Gamma	16	434.471	6837.15		TRUE
		AMBI - IV	24011		0.25	18008.2		0.25	30013.7		6002.74	Gamma	16	1500.68	23829.5		FALSE
		Posa - Oral	0		0.25	0		0.25	0		0	Gamma	0	0	0		FALSE
		Test costs (LFTs-UE)	17.72		0.25	13.29		0.25	22.15		4.43	Gamma	16	1.1075	28.66		FALSE
		Therapeutic Drug Monitoring	0		0.25	0		0.25	0		0	Gamma	0	0	0		FALSE
		Hospitalisation cost per day (hema)	5520.32		0.25	4140.24		0.25	6900.4		1380.08	Gamma	16	345.02	7107.59		FALSE
		Cardiac Arrest	1120.24		0.25	840.18		0.25	1400.3		280.06	Gamma	16	70.015	1322.3		FALSE
		Tachycardia	1120.24		0.25	840.18		0.25	1400.3		280.06	Gamma	16	70.015	792.992		FALSE
		Hep Disorders	1617.59		0.25	1213.19		0.25	2021.99		404.397	Gamma	16	101.099	1108.79		FALSE
		Hospitalisation cost per day (nephro)	5520.32		0.25	4140.24		0.25	6900.4		1380.08	Gamma	16	345.02	7964.13		FALSE
		% second line - IA	0.476744		0.25	0.357558		0.25	0.59593		3.64898	Beta	123	135	0.424258		TRUE
		% second line - mucor	0.333333		0.25	0.25		0.25	0.416667		28.4208	Beta	7	14	0.219049		TRUE
		Mortality isav-IA	0.290698		0.25	0.218023		0.25	0.363372		2.04675	Beta	75	183	0.304618		TRUE
		Mortality isav-mucor	0.428571		0.25	0.321429		0.25	0.535714		0.425456	Beta	9	12	0.293738		TRUE
		Mortality - Delayed therapy	0.828571		0.3	0.58		0.2	0.994286		1.86566	Beta	29	6	0.836561		TRUE
		Mortality - Untreated	0.962		0.3	0.6734		0.0395	0.999999		0.0111509	Beta	295.513	12.313	0.958756		TRUE
		QoL	0.82		0.2	0.656		0.2	0.984		0.0181221	Beta	367.72	80.7191	0.82564		TRUE
		Life expectancy	10		0.25	7.5		0.25	12.5		1		0	0	0		TRUE
		Isav-IA - mean treatment duration	47		0.25	35.25		0.25	58.75		4.7		0	0	0		TRUE
		Isav-IA - duration prior to switching	14		0.25	10.5		0.25	17.5		1.4		0	0	0		TRUE
		Isav-Mucor - mean treatment duration	149		0.25	111.75		0.25	186.25		14.9		0	0	0		TRUE
		Vori-mucor* treatment duration	47		0.25	35.25		0.25	58.75		4.7		0	0	0		TRUE
		Mucor prevalence	0.0575		0.55	0.025875		0.55	0.089125		0.00575		0	0	0		TRUE
		% with pathogen information	0.61		0.25	0.4575		0.25	0.7625		0.061		0	0	0		TRUE
					0.2	0		0.2	0		0	Beta	0	0	0		FALSE
					0.2	0		0.2	0		0	Beta	0	0	0		FALSE
	Any interim cells used for calculations, lookups, etc should be placed below here and clearly labelled. Rows including these cells can then be hidden.
	Calculations

## Sheet: TreeEngine
	Decision tree model structure										Decision tree values											Costs (in SEK)																				Effects
																						Cost per patient									Average cost											Short term events (for the entire cohort)
											Isavuconazole	Pathway points			Prevalence	% with/without 2nd line treatment	% surviving/not surviving	Patient % endpoints				Isavuconazole	Pathway points			Drug	Hospital	AEs	Monitoring		Isavuconazole	Pathway points			Drug	Hospital	AEs	Monitoring				Isavuconazole	Pathway points			AEs	Deaths
												Invasive Aspergillosis	No 2nd ln	Survive	0.9425	0.523256	0.709302	0.349806					Invasive aspergillosis	No 2nd ln	Survive	62762.1	168363	289.836	376.609			Invasive aspergillosis	No 2nd ln	Survive	21954.5	58894.2	101.386	131.74					Invasive aspergillosis	No 2nd ln	Survive	0.100433	0
													No 2nd ln	Die	0.9425	0.523256	0.290698	0.143363						No 2nd ln	Die	62762.1	168363	289.836	0				No 2nd ln	Die	8997.77	24137	41.5518	0						No 2nd ln	Die	0.0411609	0.143363
													L-AMB	Survive	0.9425	0.476744	0.709302	0.318712						L-AMB	Survive	417544	198948	5785.29	753.218				L-AMB	Survive	133076	63407	1843.84	240.059						L-AMB	Survive	0.0533974	0
													L-AMB	Die	0.9425	0.476744	0.290698	0.13062						L-AMB	Die	417544	198948	5785.29	0				L-AMB	Die	54539.5	25986.5	755.672	0						L-AMB	Die	0.0218842	0.13062
												Mucormycosis	No 2nd ln	Survive	0.0575	0.406667	0.571429	0.0133619					Mucormycosis	No 2nd ln	Survive	152125	154808	256.836	1270.25			Mucormycosis	No 2nd ln	Survive	2032.68	2068.53	3.43182	16.973					Mucormycosis	No 2nd ln	Survive	0.00339953	0
													No 2nd ln	Die	0.0575	0.406667	0.428571	0.0100214						No 2nd ln	Die	152125	154808	256.836	0				No 2nd ln	Die	1524.51	1551.4	2.57386	0						No 2nd ln	Die	0.00254965	0.0100214
													L-AMB	Survive	0.0575	0.203333	0.571429	0.00668095						L-AMB	Survive	3.82566e+06	160163	5749.25	2438.72				L-AMB	Survive	25559	1070.04	38.4105	16.293						L-AMB	Survive	0.000880795	0
													L-AMB	Die	0.0575	0.203333	0.428571	0.00501071						L-AMB	Die	3.82566e+06	160163	5749.25	0				L-AMB	Die	19169.3	802.533	28.8078	0						L-AMB	Die	0.000660596	0.00501071
												Mucormycosis*	No 2nd ln	Survive	0.0575	0.26	0.571429	0.00854286					Mucormycosis*	No 2nd ln	Survive	152125	154808	256.836	1270.25			Mucormycosis*	No 2nd ln	Survive	1299.58	1322.5	2.19411	10.8516					Mucormycosis*	No 2nd ln	Survive	0.00217347	0
													No 2nd ln	Die	0.0575	0.26	0.428571	0.00640714						No 2nd ln	Die	152125	154808	256.836	0				No 2nd ln	Die	974.687	991.877	1.64559	0						No 2nd ln	Die	0.0016301	0.00640714
													L-AMB	Survive	0.0575	0.13	0.571429	0.00427143						L-AMB	Survive	3.82566e+06	160163	5749.25	2438.72				L-AMB	Survive	16341	684.126	24.5575	10.4168						L-AMB	Survive	0.000563131	0
													L-AMB	Die	0.0575	0.13	0.428571	0.00320357						L-AMB	Die	3.82566e+06	160163	5749.25	0				L-AMB	Die	12255.8	513.095	18.4181	0						L-AMB	Die	0.000422348	0.00320357
												*without pathogen identification - assuming treatment would still be prolongued due to no clinical improvement					Check	1					*without pathogen identification - assuming treatment would still be prolongued due to no clinical improvement									*without pathogen identification - assuming treatment would still be prolongued due to no clinical improvement	Total figures	IA	218568	172425	2742.45	371.799					*without pathogen identification - assuming treatment would still be prolongued due to no clinical improvement		IA	0.216875	0.273983
					with/without pathogen info																													Mucor	79156.6	9004.1	120.039	54.5344							Mucor	0.0122796	0.0246429
																																		Combined	297725	181429	2862.49	426.334							Combined	0.229155	0.298625
											Voriconazole	Pathway points			Prevalence	% with/without 2nd line treatment	% surviving/not surviving	Patient % endpoints				Vorizonazole	Pathway points			Drug	Hospital	AEs	Monitoring		Voriconazole	Pathway points			Drug	Hospital	AEs	Monitoring				Vorizonazole	Pathway points			AEs	Deaths
												Invasive Aspergillosis	No 2nd ln	Survive	0.9425	0.523256	0.709302	0.349806					Invasive aspergillosis	No 2nd ln	Survive	112478	168363	527.076	753.218			Invasive aspergillosis	No 2nd ln	Survive	39345.3	58894.2	184.374	263.48					Invasive aspergillosis	No 2nd ln	Survive	0.186027	0
													No 2nd ln	Die	0.9425	0.523256	0.290698	0.143363						No 2nd ln	Die	112478	168363	527.076	0				No 2nd ln	Die	16125.1	24137	75.5632	0						No 2nd ln	Die	0.0762404	0.143363
													L-AMB	Survive	0.9425	0.476744	0.709302	0.318712						L-AMB	Survive	445820	198948	5828.39	753.218				L-AMB	Survive	142088	63407	1857.58	240.059						L-AMB	Survive	0.0675643	0
													L-AMB	Die	0.9425	0.476744	0.290698	0.13062						L-AMB	Die	445820	198948	5828.39	0				L-AMB	Die	58232.8	25986.5	761.302	0						L-AMB	Die	0.0276903	0.13062
												Mucormycosis	Vori/L-AMB	Survive	0.0575	0.61	0.171429	0.00601286					Mucormycosis	Vori/L-AMB	Survive	3.84494e+06	183275	5773.68	2438.72			Mucormycosis	Vori/L-AMB	Survive	23119	1102	34.7163	14.6637					Mucormycosis	Vori/L-AMB	Survive	0.000942742	0
													Vori/L-AMB	Die	0.0575	0.61	0.828571	0.0290621						Vori/L-AMB	Die	3.84494e+06	183275	5773.68	0				Vori/L-AMB	Die	111742	5326.35	167.795	0						Vori/L-AMB	Die	0.00455659	0.0290621
												Mucormycosis*	Voriconazole	Survive	0.0575	0.39	0.038	0.00085215					Mucormycosis*	Voriconazole	Survive	94269.6	106542	321.443	753.218			Mucormycosis*	Voriconazole	Survive	80.3319	90.7899	0.273918	0.641854					Mucormycosis*	Voriconazole	Survive	0.000276373	0
													Voriconazole	Die	0.0575	0.39	0.962	0.0215729						Voriconazole	Die	94269.6	106542	321.443	0				Voriconazole	Die	2033.66	2298.42	6.93445	0						Voriconazole	Die	0.0069966	0.0215729
												*without pathogen identification					Check	1					*without pathogen identification									*without pathogen identification	Total figures	IA	255791	172425	2878.82	503.539					*without pathogen identification		IA	0.357522	0.273983
					without pathogen identification																													Mucor	136975	8817.57	209.72	15.3056							Mucor	0.0127723	0.050635
																																		Combined	392766	181242	3088.54	518.845							Combined	0.370294	0.324618
[truncated: 4 more columns]

## Sheet: Results
	Deterministic results
					Costs					Effects
					Drug	Hospital	AEs	Monitoring	Total Costs	LYs	QALYs
	Isavuconazole		Invasive aspergillosis		218568	172425	2742.45	371.799	394107	5.42022	4.44458
			Mucormycosis		79156.6	9004.1	120.039	54.5344	88335.3	0.2664	0.218448
			Combined		297725	181429	2862.49	426.334	482442	5.68662	4.66303
	Voriconazole		Invasive aspergillosis		255791	172425	2878.82	503.539	431598	5.42022	4.44458
			Mucormycosis		136975	8817.57	209.72	15.3056	146018	0.0556603	0.0456414
			Combined		392766	181242	3088.54	518.845	577616	5.47588	4.49022
										Δcosts (R$)	-95173.7
										ΔQALYs	0.172806
										ICER	-550753
	Probabilistic results
	IF INPUTS ARE EDITED PLEASE RE-RUN ANALYSIS TO GET UPDATED RESULTS
					Costs					Effects
					Drug	Hospital	AEs	Monitoring	Total Costs	LYs	QALYs
	Isavuconazole		Invasive aspergillosis		218251	173469	2735.39	373.791	394829	5.43051	4.45078
			Mucormycosis		84346.7	9060.88	120.842	57.0791	93585.5	0.265911	0.21799
			Combined		302598	182530	2856.23	430.87	488415	5.69642	4.66877
	Voriconazole		Invasive aspergillosis		255437	173469	2872.1	505.766	432284	5.43051	4.45078
			Mucormycosis		139668	8857.11	209.42	15.6506	148750	0.0558152	0.0457522
			Combined		395105	182326	3081.52	521.417	581034	5.48632	4.49654
										Δcosts (SEK)	-92619.6
										ΔQALYs	0.172238
										ICER	-537743

[truncated: 5 more sheets: DSA results, PSA results, References, DSA calculations, PSA calculations]
